# Supplementary material for: Genetic dissection of the gene coexpression network underlying photosynthesis in Populus
Source: Plant Biotechnol J. 2019 Oct 21;18(4):1015–26. doi: 10.1111/pbi.13270 (PMC7061883; doi:10.1111/pbi.13270)
Supplement: Supplementary file 2 — Table S1 GO terms related to photosynthesis for the expressed PEGs in ‘1316’ leaves. Table S2 Significant Spearman’s rank correlation coefficients of photosynthesis‐related PEGs. Table S3 Annotation information and abbreviated names of candidate PEGs. Table S4 LncRNA–PEG pairs identified in this study. Table S5 MiRNA–PEG pairs identified in this study. Table S6 Detailed information of the single‐nucleotide polymorphisms (SNPs) within all candidate genes. Table S7 Detailed information of the nucleotide polymorphisms within all candidate genes. Table S8 Phenotypic variation of 24 photosynthesis‐related traits in the association population of P. tomentosa. Table S9 Phenotypic correlations for 24 photosynthesis‐related traits in the association population of P. tomentosa. Table S10 Detailed information of the significant SNPs within candidate genes associated with photosynthesis‐related traits in the association population of P. tomentosa. Table S11 Detailed information of the significant epistatic SNP–SNP pairs for each trait in the association population of P. tomentosa. Table S12 Detailed information of the eQTNs identified for each gene in the photosynthetic coexpression network. Table S13 Gene‐specific primers used in this study. [file PBI-18-1015-s001.xls]

## Sheet: Table S1
Table S1 GO terms related to photosynthesis for the expressed PEGs in ‘1316’ leaves
GO term	Ontology	Description	Number in input list	Gene ID
GO:0009765	P	photosynthesis, light harvesting	23	// Potri.014G172400 // Potri.016G115200 // Potri.014G029700 // Potri.006G139600 // Potri.015G062200 // Potri.T147200 // Potri.003G020400 // Potri.001G210000 // Potri.019G063100 // Potri.002G221400 // Potri.005G239200 // Potri.011G079500 // Potri.011G126700 // Potri.001G407100 // Potri.005G258600 // Potri.002G189300 // Potri.003G171500 // Potri.005G239300 // Potri.008G067300 // Potri.006G099500 //…
GO:0015979	P	photosynthesis	94	// Potri.014G172400 // Potri.016G115200 // Potri.011G099500 // Potri.013G006500 // Potri.006G254200 // Potri.T147200 // Potri.002G044300 // Potri.011G063400 // Potri.014G175600 // Potri.001G416400 // Potri.011G126700 // Potri.001G081500 // Potri.005G017900 // Potri.010G210200 // Potri.005G218800 // Potri.010G052000 // Potri.005G010700 // Potri.010G166800 // Potri.014G165100 // Potri.004G053400 //…
GO:0019684	P	photosynthesis, light reaction	27	// Potri.014G172400 // Potri.016G115200 // Potri.005G130400 // Potri.006G139600 // Potri.015G062200 // Potri.T147200 // Potri.003G020400 // Potri.001G210000 // Potri.014G029700 // Potri.019G063100 // Potri.002G221400 // Potri.005G239200 // Potri.011G079500 // Potri.007G033700 // Potri.011G126700 // Potri.001G407100 // Potri.005G258600 // Potri.005G017900 // Potri.002G189300 // Potri.003G171500 //…

## Sheet: Table S2
Table S2 The significant Spearman's rank correlation coefficient of photosynthesis-related PEGs
PEG1	PEG2	correlation_coefficient（ρ）	P_value
Potri.002G189300	Potri.002G256400	0.951648	1.66161e-07
Potri.014G165100	Potri.003G171500	0.951648	1.66161e-07
Potri.014G165100	Potri.003G020400	0.964835	2.5304e-08
Potri.014G165100	Potri.002G253800	0.96044	5.08105e-08
Potri.014G165100	Potri.001G210000	0.951648	1.66161e-07
Potri.014G165100	Potri.007G033700	0.964835	2.5304e-08
Potri.014G165100	Potri.001G471900	0.96044	5.08105e-08
Potri.014G165100	Potri.010G052000	0.964835	2.5304e-08
Potri.014G165100	Potri.008G151600	0.978022	1.55196e-09
Potri.015G062200	Potri.004G031500	0.969231	1.14652e-08
Potri.015G062200	Potri.001G407100	0.973626	4.59028e-09
Potri.015G062200	Potri.001G081500	0.973626	4.59028e-09
Potri.005G239200	Potri.006G222300	0.956044	9.46978e-08
Potri.005G239200	Potri.006G144000	0.964835	2.5304e-08
Potri.005G239200	Potri.007G033700	0.973626	4.59028e-09
Potri.005G239200	Potri.001G471900	0.96044	5.08105e-08
Potri.005G239200	Potri.008G151600	0.978022	1.55196e-09
Potri.004G031500	Potri.001G407100	0.951648	1.66161e-07
Potri.004G031500	Potri.006G099500	0.96044	5.08105e-08
Potri.004G031500	Potri.011G031300	0.96044	5.08105e-08
Potri.004G031500	Potri.002G253800	0.951648	1.66161e-07
Potri.004G031500	Potri.004G053400	0.951648	1.66161e-07
Potri.004G031500	Potri.008G151600	0.951648	1.66161e-07
Potri.007G105900	Potri.002G253800	0.951648	1.66161e-07
Potri.007G105900	Potri.001G081500	0.964835	2.5304e-08
Potri.007G105900	Potri.014G172400	0.956044	9.46978e-08
Potri.001G407100	Potri.001G081500	0.978022	1.55196e-09
Potri.006G222300	Potri.007G033700	0.964835	2.5304e-08
Potri.006G222300	Potri.008G151600	0.96044	5.08105e-08
Potri.003G020400	Potri.006G144000	0.956044	9.46978e-08
Potri.003G020400	Potri.010G052000	0.964835	2.5304e-08
Potri.003G020400	Potri.002G256400	0.973626	4.59028e-09
Potri.003G020400	Potri.001G380500	0.951648	1.66161e-07
Potri.011G031300	Potri.009G062500	0.951648	1.66161e-07
Potri.011G031300	Potri.001G081500	0.969231	1.14652e-08
Potri.006G144000	Potri.002G253800	0.96044	5.08105e-08
Potri.006G144000	Potri.001G210000	0.951648	1.66161e-07
Potri.006G144000	Potri.007G033700	0.96044	5.08105e-08
Potri.006G144000	Potri.005G218800	0.951648	1.66161e-07
Potri.006G144000	Potri.008G151600	0.964835	2.5304e-08
Potri.002G253800	Potri.001G210000	0.991209	6.5401e-12
Potri.002G253800	Potri.007G033700	0.978022	1.55196e-09
Potri.002G253800	Potri.014G172400	0.969231	1.14652e-08
Potri.002G253800	Potri.005G218800	0.969231	1.14652e-08
Potri.002G253800	Potri.008G151600	0.964835	2.5304e-08
Potri.001G210000	Potri.007G033700	0.96044	5.08105e-08
Potri.001G210000	Potri.005G218800	0.978022	1.55196e-09
Potri.001G210000	Potri.008G151600	0.951648	1.66161e-07
Potri.009G062500	Potri.016G115200	0.956044	9.46978e-08
Potri.007G033700	Potri.001G471900	0.964835	2.5304e-08
Potri.007G033700	Potri.014G172400	0.951648	1.66161e-07
Potri.007G033700	Potri.005G218800	0.96044	5.08105e-08
Potri.007G033700	Potri.008G151600	0.986813	7.3795e-11
Potri.004G053400	Potri.006G246500	0.96044	5.08105e-08
Potri.001G471900	Potri.010G052000	0.982418	4.10718e-10
Potri.001G471900	Potri.008G151600	0.973626	4.59028e-09
Potri.010G052000	Potri.008G151600	0.956044	9.46978e-08
Potri.010G052000	Potri.001G380500	0.969231	1.14652e-08
Potri.016G094200	Potri.005G218800	0.951648	1.66161e-07
Potri.002G221400	Potri.001G380500	0.951648	1.66161e-07

## Sheet: Table S3
Table S3 Annotation information and abbreviated names of candidate PEGs
Gene ID in Populus trichocarpa	homologous gene in Arabidopsis thaliana	annotation information	Abbreviation
Potri.001G081500	AT1G31330.1	photosystem I subunit F	PtoPsaF
Potri.001G210000	AT1G15820.1	light harvesting complex photosystem II subunit 6	PtoLhcb6.2
Potri.001G380500	AT1G78510.1	solanesyl diphosphate synthase 1	PtoSps1
Potri.001G407100	AT5G54270.1	light-harvesting chlorophyll B-binding protein 3	PtoLhcb3
Potri.001G471900	AT1G55670.1	photosystem I subunit G	PtoPsaG
Potri.002G189300	AT2G34430.1	light-harvesting chlorophyll-protein complex II subunit B1	PtoLhb1B1
Potri.002G221400	AT2G05070.1	photosystem II light harvesting complex gene 2.2	PtoLhcb2.2
Potri.002G253800	AT2G20260.1	photosystem I subunit E-2	PtoPsaE2
Potri.002G256400	AT4G28660.1	photosystem II reaction center PSB28 protein	PtoPsb28
Potri.003G020400	AT1G15820.1	light harvesting complex photosystem II subunit 6	PtoLhcb6.1
Potri.003G171500	AT3G61470.1	photosystem I light harvesting complex gene 2	PtoLhca2
Potri.004G031500	AT4G05180.1	photosystem II subunit Q-2	PtoPsbQ2.1
Potri.004G053400	AT4G18480.1	P-loop containing nucleoside triphosphate hydrolases superfamily protein	PtoChlI1
Potri.005G218800	AT2G30570.1	photosystem II reaction center W	PtoPsbW
Potri.005G239200	AT1G29930.1	chlorophyll A/B binding protein 1	PtoCAB1
Potri.006G099500	AT3G08940.2	light harvesting complex photosystem II	PtoLhsb4.3
Potri.006G144000	AT2G06520.1	photosystem II subunit X	PtoPsbX1
Potri.006G222300	AT2G06520.1	photosystem II subunit X	PtoPsbX2
Potri.006G246500	AT5G11450.1	Mog1/PsbP/DUF1795-like photosystem II reaction center PsbP family protein	PtoPsbP2
Potri.007G033700	AT5G66570.1	PS II oxygen-evolving complex 1	PtoPsbO1
Potri.007G105900	AT5G64040.1	photosystem I reaction center subunit PSI-N, chloroplast	PtoPsaN
Potri.008G151600	AT1G03130.1	photosystem I subunit D-2	PtoPsaD2
Potri.009G062500	AT3G63540.1	Mog1/PsbP/DUF1795-like photosystem II reaction center PsbP family protein	PtoPsbP1
Potri.010G052000	AT1G67740.1	photosystem II BY	PtoPsbY
Potri.011G031300	AT4G05180.1	photosystem II subunit Q-2	PtoPsbQ2.2
Potri.014G165100	AT2G05100.1	photosystem II light harvesting complex gene 2.1	PtoLhcb2.1
Potri.014G172400	AT1G61520.1	photosystem I light harvesting complex gene 3	PtoLhcA3
Potri.015G062200	AT3G47470.1	light-harvesting chlorophyll-protein complex I subunit A4	PtoLhcA4
Potri.016G094200	ATCG00540.1	photosynthetic electron transfer A	PtoPetA
Potri.016G115200	AT3G08940.2	light harvesting complex photosystem II	PtoLhcb4.2

## Sheet: Table S4
Table S4 LncRNA-PEG pairs identified in this study.
LncRNA_ID	abbreviation of LncRNA_ID	Target gene_ID	Interaction	Distance
TCONS_00010593	L10593	PtoPsaF	cis	-2.179kb
TCONS_00022741	L22741	PtoPsaF	cis	-2.434kb
TCONS_00021417	L21417	PtoSps1	cis	+0.284kb
TCONS_00047609	L47609	PtoLhb1B1	cis	-0.024kb
TCONS_00050326	L50326	PtoLhb1B1	cis	-2.737kb
TCONS_00113156	L113156	PtoLhsb4.3	cis	+2.368kb
TCONS_00133351	L133351	PtoPsbO1	cis	-7.005kb
TCONS_00135760	L135760	PtoPsaN	cis	-0.913kb
TCONS_00145310	L145310	PtoPsaD2	cis	-4.685kb
TCONS_00190130	L190130	PtoPsbQ2.2	cis	+5.244kb
TCONS_00248574	L248574	PtoLhcb4.2	cis	-4.844kb
TCONS_00250812	L250812	PtoLhcb4.2	cis	+3.305kb

## Sheet: Table S5
Table S5 MiRNA–PEG pairs identified in this study
miRNA_ID	Target_ID	miRNA_aligned_fragment	Target_aligned_fragment	Inhibition
PtomiR1450	PtoPsbQ2.2	UUCAAUGGCUCGGUCAGGUUAC	GAGACTTGGTCCTGCCATTGAA	Translation
PtomiR472b	PtoPsbP.1	UUUUCCCAACUCCACCCAUCCC	GAGATTGATGGGGTTGGGAAAC	Cleavage
PtomiR6421-3p	PtoLhcb4.2	UAGAGCAGAUUGUAAG--GGAAG	TTTCCACCTTGCCATCTGCTCTG	Translation
PtomiR6464	PtoCAB1	UGAUUGCUUGUUGGAUAUUAU	TTAGTATCCAAAATGTGATTA	Translation
PtomiR6466-5p	PtoPsaF	UCUGGUAUGAGCAUUUGAUGA	GTATCGAATGCTTATGTTGGA	Cleavage
PtomiR7835	PtoPetA	GAUGGGAUUUUUCGGGAAGUG	CACTTCTTAAAATATCCCATA	Translation
PtomiR7841	PtoLhca2	GGGGGUUGCUGUCAAG-CAUAA	CCATGGCTTGATGGCAGCCTCC	Cleavage

## Sheet: Table S6
Table S6 Detailed information of the single-nucleotide polymorphisms (SNPs) within all candidate genes
Gene	SNP ID	Region	SNP position	SNP allele	Code Variant
PtoMIR6421	PtoMIR6421_SNP1	PtoMIR6421_primarily region	227	A/G	-
	PtoMIR6421_SNP2	PtoMIR6421_primarily region	230	A/G	-
	PtoMIR6421_SNP3	PtoMIR6421_primarily region	423	A/G	-
	PtoMIR6421_SNP4	PtoMIR6421_primarily region	490	G/C	-
	PtoMIR6421_SNP5	PtoMIR6421_primarily region	503	A/G	-
	PtoMIR6421_SNP6	PtoMIR6421_primarily region	562	G/T	-
	PtoMIR6421_SNP7	PtoMIR6421_primarily region	576	C/T	-
	PtoMIR6421_SNP8	PtoMIR6421_primarily region	582	A/G	-
	PtoMIR6421_SNP9	PtoMIR6421_primarily region	585	A/G	-
	PtoMIR6421_SNP10	PtoMIR6421_primarily region	598	A/G	-
	PtoMIR6421_SNP11	PtoMIR6421_precursor region	634	A/C	-
	PtoMIR6421_SNP12	PtoMIR6421_precursor region	674	A/C	-
	PtoMIR6421_SNP13	PtoMIR6421_primarily region	736	T/C	-
	PtoMIR6421_SNP14	PtoMIR6421_primarily region	775	G/A	-
	PtoMIR6421_SNP15	PtoMIR6421_primarily region	786	G/C	-
	PtoMIR6421_SNP16	PtoMIR6421_primarily region	805	T/A	-
	PtoMIR6421_SNP17	PtoMIR6421_primarily region	838	G/A	-
	PtoMIR6421_SNP18	PtoMIR6421_primarily region	851	A/G	-
	PtoMIR6421_SNP19	PtoMIR6421_primarily region	859	A/T	-
PtoPsaF	PtoPsaF_SNP1	PtoPsaF_downstream	9	T/C	-
	PtoPsaF_SNP2	PtoPsaF_downstream	269	A/G	-
	PtoPsaF_SNP3	PtoPsaF_downstream	279	C/G	-
	PtoPsaF_SNP4	PtoPsaF_downstream	320	A/C	-
	PtoPsaF_SNP5	PtoPsaF_downstream	331	A/T	-
	PtoPsaF_SNP6	PtoPsaF_downstream	352	T/A	-
	PtoPsaF_SNP7	PtoPsaF_downstream	355	G/A	-
	PtoPsaF_SNP8	PtoPsaF_downstream	381	C/T	-
	PtoPsaF_SNP9	PtoPsaF_downstream	463	G/A	-
	PtoPsaF_SNP10	PtoPsaF_downstream	473	A/T	-
	PtoPsaF_SNP11	PtoPsaF_downstream	491	A/G	-
	PtoPsaF_SNP12	PtoPsaF_3'UTR2	521	C/T	-
	PtoPsaF_SNP13	PtoPsaF_3'UTR2	524	C/T	-
	PtoPsaF_SNP14	PtoPsaF_3'UTR2	529	T/G	-
	PtoPsaF_SNP15	PtoPsaF_3'UTR2	533	G/C	-
	PtoPsaF_SNP16	PtoPsaF_3'UTR2	534	A/T	-
	PtoPsaF_SNP17	PtoPsaF_3'UTR2	551	A/G	-
	PtoPsaF_SNP18	PtoPsaF_3'UTR2	564	G/A	-
	PtoPsaF_SNP19	PtoPsaF_3'UTR2	583	G/A	-
	PtoPsaF_SNP20	PtoPsaF_3'UTR2	605	T/G	-
	PtoPsaF_SNP21	PtoPsaF_3'UTR2	606	T/G	-
	PtoPsaF_SNP22	PtoPsaF_3'UTR2	614	T/C	-
	PtoPsaF_SNP23	PtoPsaF_3'UTR2	620	C/A	-
	PtoPsaF_SNP24	PtoPsaF_3'UTR2	643	A/C	-
	PtoPsaF_SNP25	PtoPsaF_3'UTR2	649	C/T	-
	PtoPsaF_SNP26	PtoPsaF_3'UTR2	658	C/T	-
	PtoPsaF_SNP27	PtoPsaF_3'UTR2	663	T/A	-
	PtoPsaF_SNP28	PtoPsaF_3'UTR2	693	G/A	-
	PtoPsaF_SNP29	PtoPsaF_3'UTR2	699	C/T	-
	PtoPsaF_SNP30	PtoPsaF_3'UTR2	709	T/A	-
	PtoPsaF_SNP31	PtoPsaF_3'UTR2	771	T/A	-
	PtoPsaF_SNP32	PtoPsaF_3'UTR2	772	T/A	-
	PtoPsaF_SNP33	PtoPsaF_3'UTR2	780	G/A	-
	PtoPsaF_SNP34	PtoPsaF_3'UTR2	814	A/G	-
	PtoPsaF_SNP35	PtoPsaF_3'UTR2	957	A/G	-
	PtoPsaF_SNP36	PtoPsaF_3'UTR2	972	A/C	-
	PtoPsaF_SNP37	PtoPsaF_3'UTR2	980	C/A	-
	PtoPsaF_SNP38	PtoPsaF_3'UTR2	1012	A/G	-
	PtoPsaF_SNP39	PtoPsaF_3'UTR2	1045	A/G	-
	PtoPsaF_SNP40	PtoPsaF_3'UTR2	1047	T/A	-
	PtoPsaF_SNP41	PtoPsaF_3'UTR2	1184	G/A	-
	PtoPsaF_SNP42	PtoPsaF_Intron	1256	G/A	-
	PtoPsaF_SNP43	PtoPsaF_3'UTR1	1273	T/G	-
	PtoPsaF_SNP44	PtoPsaF_3'UTR1	1285	A/T	-
	PtoPsaF_SNP45	PtoPsaF_3'UTR1	1519	C/T	-
	PtoPsaF_SNP46	PtoPsaF_3'UTR1	1714	A/G	-
	PtoPsaF_SNP47	PtoPsaF_3'UTR1	1864	A/G	-
	PtoPsaF_SNP48	PtoPsaF_3'UTR1	1879	A/G	-
	PtoPsaF_SNP49	PtoPsaF_Exon	2017	G/A	non-synonymous(Pro/Ser)
	PtoPsaF_SNP50	PtoPsaF_5'UTR	2119	A/G	-
	PtoPsaF_SNP51	PtoPsaF_5'UTR	2130	C/T	-
	PtoPsaF_SNP52	PtoPsaF_5'UTR	2153	T/C	-
	PtoPsaF_SNP53	PtoPsaF_5'UTR	2164	A/C	-
	PtoPsaF_SNP54	PtoPsaF_5'UTR	2168	G/C	-
	PtoPsaF_SNP55	PtoPsaF_5'UTR	2170	C/A	-
	PtoPsaF_SNP56	PtoPsaF_5'UTR	2182	C/G	-
	PtoPsaF_SNP57	PtoPsaF_5'UTR	2251	C/A	-
	PtoPsaF_SNP58	PtoPsaF_5'UTR	2276	G/T	-
	PtoPsaF_SNP59	PtoPsaF_upstream	2301	G/T	-
	PtoPsaF_SNP60	PtoPsaF_upstream	2305	T/A	-
	PtoPsaF_SNP61	PtoPsaF_upstream	2319	G/C	-
	PtoPsaF_SNP62	PtoPsaF_upstream	2326	T/C	-
	PtoPsaF_SNP63	PtoPsaF_upstream	2330	G/A	-
	PtoPsaF_SNP64	PtoPsaF_upstream	2413	C/G	-
	PtoPsaF_SNP65	PtoPsaF_upstream	2414	A/G	-
	PtoPsaF_SNP66	PtoPsaF_upstream	2433	A/T	-
	PtoPsaF_SNP67	PtoPsaF_upstream	2455	A/G	-
	PtoPsaF_SNP68	PtoPsaF_upstream	2502	G/C	-
	PtoPsaF_SNP69	PtoPsaF_upstream	2533	A/G	-
	PtoPsaF_SNP70	PtoPsaF_upstream	2630	T/C	-
	PtoPsaF_SNP71	PtoPsaF_upstream	2684	A/T	-
	PtoPsaF_SNP72	PtoPsaF_upstream	2696	A/T	-
	PtoPsaF_SNP73	PtoPsaF_upstream	2699	T/C	-
	PtoPsaF_SNP74	PtoPsaF_upstream	2708	T/C	-
	PtoPsaF_SNP75	PtoPsaF_upstream	2712	C/A	-
	PtoPsaF_SNP76	PtoPsaF_upstream	2732	T/C	-
	PtoPsaF_SNP77	PtoPsaF_upstream	2755	A/T	-
	PtoPsaF_SNP78	PtoPsaF_upstream	2760	A/G	-
	PtoPsaF_SNP79	PtoPsaF_upstream	2768	T/G	-
	PtoPsaF_SNP80	PtoPsaF_upstream	2796	A/C	-
	PtoPsaF_SNP81	PtoPsaF_upstream	2838	A/G	-
	PtoPsaF_SNP82	PtoPsaF_upstream	2865	A/G	-
	PtoPsaF_SNP83	PtoPsaF_upstream	2938	T/C	-
	PtoPsaF_SNP84	PtoPsaF_upstream	2946	G/A	-
	PtoPsaF_SNP85	PtoPsaF_upstream	2960	A/G	-
	PtoPsaF_SNP86	PtoPsaF_upstream	2966	G/A	-
	PtoPsaF_SNP87	PtoPsaF_upstream	2987	A/G	-
	PtoPsaF_SNP88	PtoPsaF_upstream	2989	T/A	-
	PtoPsaF_SNP89	PtoPsaF_upstream	3008	G/T	-
	PtoPsaF_SNP90	PtoPsaF_upstream	3043	T/C	-
	PtoPsaF_SNP91	PtoPsaF_upstream	3047	A/G	-
	PtoPsaF_SNP92	PtoPsaF_upstream	3051	C/T	-
	PtoPsaF_SNP93	PtoPsaF_upstream	3053	A/C	-
	PtoPsaF_SNP94	PtoPsaF_upstream	3055	T/C	-
	PtoPsaF_SNP95	PtoPsaF_upstream	3060	T/C	-
	PtoPsaF_SNP96	PtoPsaF_upstream	3071	A/G	-
	PtoPsaF_SNP97	PtoPsaF_upstream	3078	G/A	-
	PtoPsaF_SNP98	PtoPsaF_upstream	3082	C/T	-
	PtoPsaF_SNP99	PtoPsaF_upstream	3090	C/T	-
	PtoPsaF_SNP100	PtoPsaF_upstream	3100	C/A	-
	PtoPsaF_SNP101	PtoPsaF_upstream	3111	G/A	-
	PtoPsaF_SNP102	PtoPsaF_upstream	3117	T/C	-
	PtoPsaF_SNP103	PtoPsaF_upstream	3120	G/T	-
	PtoPsaF_SNP104	PtoPsaF_upstream	3168	T/A	-
	PtoPsaF_SNP105	PtoPsaF_upstream	3181	G/A	-
	PtoPsaF_SNP106	PtoPsaF_upstream	3188	G/T	-
	PtoPsaF_SNP107	PtoPsaF_upstream	3202	G/T	-
	PtoPsaF_SNP108	PtoPsaF_upstream	3207	T/C	-
	PtoPsaF_SNP109	PtoPsaF_upstream	3220	T/C	-
	PtoPsaF_SNP110	PtoPsaF_upstream	3262	G/A	-
	PtoPsaF_SNP111	PtoPsaF_upstream	3279	A/G	-
	PtoPsaF_SNP112	PtoPsaF_upstream	3283	A/T	-
	PtoPsaF_SNP113	PtoPsaF_upstream	3301	G/C	-
	PtoPsaF_SNP114	PtoPsaF_upstream	3307	A/G	-
	PtoPsaF_SNP115	PtoPsaF_upstream	3309	T/C	-
	PtoPsaF_SNP116	PtoPsaF_upstream	3311	G/A	-
	PtoPsaF_SNP117	PtoPsaF_upstream	3312	G/C	-
	PtoPsaF_SNP118	PtoPsaF_upstream	3329	A/T	-
	PtoPsaF_SNP119	PtoPsaF_upstream	3350	A/G	-
	PtoPsaF_SNP120	PtoPsaF_upstream	3364	T/C	-
	PtoPsaF_SNP121	PtoPsaF_upstream	3366	T/C	-
	PtoPsaF_SNP122	PtoPsaF_upstream	3380	C/T	-
	PtoPsaF_SNP123	PtoPsaF_upstream	3434	T/A	-
	PtoPsaF_SNP124	PtoPsaF_upstream	3437	T/A	-
	PtoPsaF_SNP125	PtoPsaF_upstream	3461	A/T	-
	PtoPsaF_SNP126	PtoPsaF_upstream	3494	G/A	-
	PtoPsaF_SNP127	PtoPsaF_upstream	3550	A/G	-
	PtoPsaF_SNP128	PtoPsaF_upstream	3569	A/T	-
	PtoPsaF_SNP129	PtoPsaF_upstream	3575	T/C	-
	PtoPsaF_SNP130	PtoPsaF_upstream	3621	A/T	-
	PtoPsaF_SNP131	PtoPsaF_upstream	3624	C/T	-
	PtoPsaF_SNP132	PtoPsaF_upstream	3627	A/T	-
	PtoPsaF_SNP133	PtoPsaF_upstream	3632	A/T	-
	PtoPsaF_SNP134	PtoPsaF_upstream	3658	T/G	-
	PtoPsaF_SNP135	PtoPsaF_upstream	3708	C/T	-
	PtoPsaF_SNP136	PtoPsaF_upstream	3795	T/A	-
	PtoPsaF_SNP137	PtoPsaF_upstream	3807	C/T	-
	PtoPsaF_SNP138	PtoPsaF_upstream	3862	C/T	-
	PtoPsaF_SNP139	PtoPsaF_upstream	4003	C/A	-
	PtoPsaF_SNP140	PtoPsaF_upstream	4039	A/C	-
	PtoPsaF_SNP141	PtoPsaF_upstream	4057	T/C	-
	PtoPsaF_SNP142	PtoPsaF_upstream	4061	C/T	-
	PtoPsaF_SNP143	PtoPsaF_upstream	4076	A/T	-
	PtoPsaF_SNP144	PtoPsaF_upstream	4083	T/G	-
	PtoPsaF_SNP145	PtoPsaF_upstream	4151	A/G	-
L10593	L10593_SNP1	L10593_up	4355	C/T	-
	L10593_SNP2	L10593_up	4358	C/A	-
	L10593_SNP3	L10593_up	4419	T/C	-
	L10593_SNP4	L10593_up	4428	T/C	-
	L10593_SNP5	L10593_up	4433	G/A	-
	L10593_SNP6	L10593_up	4443	G/T	-
	L10593_SNP7	L10593_up	4495	T/C	-
	L10593_SNP8	L10593_up	4564	T/G	-
	L10593_SNP9	L10593_up	4566	A/G	-
	L10593_SNP10	L10593_body	4574	C/A	-
	L10593_SNP11	L10593_body	4651	T/C	-
	L10593_SNP12	L10593_body	4658	C/T	-
	L10593_SNP13	L10593_body	4667	A/G	-
	L10593_SNP14	L10593_body	4688	A/G	-
	L10593_SNP15	L10593_body	4716	G/C	-
	L10593_SNP16	L10593_body	4730	T/C	-
	L10593_SNP17	L10593_body	4790	T/A	-
	L10593_SNP18	L10593_body	6141	C/T	-
	L10593_SNP19	L10593_body	6156	G/A	-
	L10593_SNP20	L10593_body	6877	A/C	-
	L10593_SNP21	L10593_body	6902	G/A	-
	L10593_SNP22	L10593_body	6914	A/C	-
	L10593_SNP23	L10593_body	6931	A/G	-
	L10593_SNP24	L10593_body	7696	A/G	-
	L10593_SNP25	L10593_body	7705	A/G	-
	L10593_SNP26	L10593_body	8025	G/A	-
	L10593_SNP27	L10593_body	8462	G/A	-
	L10593_SNP28	L10593_body	8674	C/A	-
	L10593_SNP29	L10593_body	8947	C/A	-
	L10593_SNP30	L10593_body	8966	C/A	-
	L10593_SNP31	L10593_body	9026	T/A	-
	L10593_SNP32	L10593_body	9039	C/T	-
	L10593_SNP33	L10593_body	9079	G/A	-
	L10593_SNP34	L10593_body	9095	T/C	-
	L10593_SNP35	L10593_body	9132	G/A	-
	L10593_SNP36	L10593_body	9157	G/A	-
	L10593_SNP37	L10593_body	9229	A/T	-
	L10593_SNP38	L10593_body	9274	C/T	-
	L10593_SNP39	L10593_body	9277	T/A	-
	L10593_SNP40	L10593_body	9290	C/G	-
	L10593_SNP41	L10593_body	9362	A/G	-
	L10593_SNP42	L10593_body	9442	A/C	-
	L10593_SNP43	L10593_body	9454	T/A	-
	L10593_SNP44	L10593_body	9466	G/C	-
	L10593_SNP45	L10593_body	9472	C/T	-
	L10593_SNP46	L10593_body	9652	G/A	-
	L10593_SNP47	L10593_body	9714	T/C	-
	L10593_SNP48	L10593_body	9813	G/A	-
	L10593_SNP49	L10593_body	10062	T/C	-
	L10593_SNP50	L10593_body	10200	C/T	-
	L10593_SNP51	L10593_body	10244	C/T	-
	L10593_SNP52	L10593_body	10312	A/G	-
	L10593_SNP53	L10593_body	10386	A/C	-
	L10593_SNP54	L10593_body	10435	T/A	-
	L10593_SNP55	L10593_body	10949	T/C	-
	L10593_SNP56	L10593_body	11430	T/C	-
	L10593_SNP57	L10593_body	11493	C/T	-
	L10593_SNP58	L10593_body	11623	A/C	-
	L10593_SNP59	L10593_body	11657	A/G	-
	L10593_SNP60	L10593_body	11709	G/A	-
	L10593_SNP61	L10593_down	11755	A/G	-
	L10593_SNP62	L10593_down	11757	A/G	-
	L10593_SNP63	L10593_down	11876	C/T	-
	L10593_SNP64	L10593_down	12065	C/T	-
	L10593_SNP65	L10593_down	12090	A/G	-
	L10593_SNP66	L10593_down	12160	A/G	-
	L10593_SNP67	L10593_down	12206	T/C	-
L22741	L22741_SNP1	L22741_up	506	A/T	-
	L22741_SNP2	L22741_up	517	C/A	-
	L22741_SNP3	L22741_up	534	C/T	-
	L22741_SNP4	L22741_up	557	A/T	-
	L22741_SNP5	L22741_up	613	C/T	-
	L22741_SNP6	L22741_up	663	C/T	-
	L22741_SNP7	L22741_up	794	T/C	-
	L22741_SNP8	L22741_up	855	C/T	-
	L22741_SNP9	L22741_up	898	C/T	-
	L22741_SNP10	L22741_up	921	T/C	-
	L22741_SNP11	L22741_up	927	A/G	-
	L22741_SNP12	L22741_up	988	G/C	-
	L22741_SNP13	L22741_up	991	T/C	-
	L22741_SNP14	L22741_up	1012	G/A	-
	L22741_SNP15	L22741_up	1014	G/A	-
	L22741_SNP16	L22741_up	1025	A/G	-
	L22741_SNP17	L22741_up	1086	T/C	-
	L22741_SNP18	L22741_up	1102	T/G	-
	L22741_SNP19	L22741_up	1104	C/T	-
	L22741_SNP20	L22741_up	1113	A/G	-
	L22741_SNP21	L22741_up	1138	A/C	-
	L22741_SNP22	L22741_up	1268	G/A	-
	L22741_SNP23	L22741_up	1294	T/C	-
	L22741_SNP24	L22741_up	1368	G/A	-
	L22741_SNP25	L22741_up	1410	A/T	-
	L22741_SNP26	L22741_up	1801	A/C	-
	L22741_SNP27	L22741_up	1808	A/T	-
	L22741_SNP28	L22741_up	2001	C/T	-
	L22741_SNP29	L22741_body	2007	T/G	-
	L22741_SNP30	L22741_body	2107	A/G	-
	L22741_SNP31	L22741_body	2173	A/T	-
	L22741_SNP32	L22741_body	2236	G/A	-
	L22741_SNP33	L22741_body	2349	T/A	-
	L22741_SNP34	L22741_body	2501	A/C	-
	L22741_SNP35	L22741_body	2894	T/A	-
	L22741_SNP36	L22741_body	3012	G/C	-
	L22741_SNP37	L22741_body	3047	A/T	-
	L22741_SNP38	L22741_body	3235	A/C	-
	L22741_SNP39	L22741_body	3302	C/T	-
	L22741_SNP40	L22741_body	3303	A/G	-
	L22741_SNP41	L22741_body	3317	G/A	-
	L22741_SNP42	L22741_body	4245	C/A	-
	L22741_SNP43	L22741_body	4475	A/T	-
	L22741_SNP44	L22741_body	4506	T/C	-
	L22741_SNP45	L22741_body	4607	G/A	-
	L22741_SNP46	L22741_body	4677	A/G	-
	L22741_SNP47	L22741_body	4758	G/A	-
	L22741_SNP48	L22741_body	5012	A/C	-
	L22741_SNP49	L22741_body	5025	A/G	-
	L22741_SNP50	L22741_body	5034	A/G	-
	L22741_SNP51	L22741_body	5163	A/T	-
	L22741_SNP52	L22741_body	5449	G/A	-
	L22741_SNP53	L22741_body	5510	T/G	-
	L22741_SNP54	L22741_body	5623	A/C	-
	L22741_SNP55	L22741_body	5736	G/T	-
	L22741_SNP56	L22741_body	5823	G/A	-
	L22741_SNP57	L22741_body	5853	A/C	-
	L22741_SNP58	L22741_body	5869	G/A	-
	L22741_SNP59	L22741_body	5946	G/A	-
	L22741_SNP60	L22741_body	6002	C/T	-
	L22741_SNP61	L22741_body	6234	T/G	-
	L22741_SNP62	L22741_body	6352	G/A	-
	L22741_SNP63	L22741_body	6537	G/A	-
	L22741_SNP64	L22741_body	6594	A/T	-
	L22741_SNP65	L22741_body	6684	C/A	-
	L22741_SNP66	L22741_body	6697	C/T	-
	L22741_SNP67	L22741_body	6747	A/T	-
	L22741_SNP68	L22741_body	6776	C/G	-
	L22741_SNP69	L22741_body	6898	C/T	-
	L22741_SNP70	L22741_body	6912	T/C	-
	L22741_SNP71	L22741_body	7017	T/A	-
	L22741_SNP72	L22741_body	7086	A/T	-
	L22741_SNP73	L22741_body	7149	G/A	-
	L22741_SNP74	L22741_body	7162	A/G	-
	L22741_SNP75	L22741_body	7570	T/C	-
	L22741_SNP76	L22741_body	7691	G/A	-
	L22741_SNP77	L22741_body	7863	C/A	-
	L22741_SNP78	L22741_body	7987	T/G	-
	L22741_SNP79	L22741_body	8004	G/T	-
	L22741_SNP80	L22741_body	8101	C/A	-
	L22741_SNP81	L22741_body	8144	A/C	-
	L22741_SNP82	L22741_body	8202	A/C	-
	L22741_SNP83	L22741_body	8209	C/G	-
	L22741_SNP84	L22741_body	8223	G/T	-
	L22741_SNP85	L22741_body	8307	A/C	-
	L22741_SNP86	L22741_down	8639	G/A	-
	L22741_SNP87	L22741_down	8667	T/G	-
	L22741_SNP88	L22741_down	8793	A/G	-
	L22741_SNP89	L22741_down	8796	T/G	-
	L22741_SNP90	L22741_down	8903	A/T	-
	L22741_SNP91	L22741_down	8985	A/T	-
	L22741_SNP92	L22741_down	8989	T/G	-
	L22741_SNP93	L22741_down	9045	T/C	-
PtoLhcB6.2	PtoLhcB6.2_SNP1	PtoLhcB6.2_downstream	60	C/T	-
	PtoLhcB6.2_SNP2	PtoLhcB6.2_downstream	64	A/T	-
	PtoLhcB6.2_SNP3	PtoLhcB6.2_downstream	143	G/C	-
	PtoLhcB6.2_SNP4	PtoLhcB6.2_downstream	153	A/G	-
	PtoLhcB6.2_SNP5	PtoLhcB6.2_downstream	191	A/C	-
	PtoLhcB6.2_SNP6	PtoLhcB6.2_downstream	218	T/C	-
	PtoLhcB6.2_SNP7	PtoLhcB6.2_downstream	239	T/A	-
	PtoLhcB6.2_SNP8	PtoLhcB6.2_downstream	254	T/C	-
	PtoLhcB6.2_SNP9	PtoLhcB6.2_downstream	255	T/C	-
	PtoLhcB6.2_SNP10	PtoLhcB6.2_downstream	265	T/A	-
	PtoLhcB6.2_SNP11	PtoLhcB6.2_downstream	334	T/G	-
	PtoLhcB6.2_SNP12	PtoLhcB6.2_downstream	350	T/C	-
	PtoLhcB6.2_SNP13	PtoLhcB6.2_downstream	373	A/G	-
	PtoLhcB6.2_SNP14	PtoLhcB6.2_downstream	438	T/A	-
	PtoLhcB6.2_SNP15	PtoLhcB6.2_downstream	448	T/C	-
	PtoLhcB6.2_SNP16	PtoLhcB6.2_downstream	498	C/A	-
	PtoLhcB6.2_SNP17	PtoLhcB6.2_3'UTR	587	T/C	-
	PtoLhcB6.2_SNP18	PtoLhcB6.2_3'UTR	618	T/C	-
	PtoLhcB6.2_SNP19	PtoLhcB6.2_3'UTR	626	G/C	-
	PtoLhcB6.2_SNP20	PtoLhcB6.2_Exon2	701	C/A	synonymous
	PtoLhcB6.2_SNP21	PtoLhcB6.2_Exon2	835	A/T	non-synonymous(Leu/Met)
	PtoLhcB6.2_SNP22	PtoLhcB6.2_Exon2	869	G/T	synonymous
	PtoLhcB6.2_SNP23	PtoLhcB6.2_Exon2	950	C/T	synonymous
	PtoLhcB6.2_SNP24	PtoLhcB6.2_Exon2	1007	G/A	synonymous
	PtoLhcB6.2_SNP25	PtoLhcB6.2_Exon2	1013	T/C	synonymous
	PtoLhcB6.2_SNP26	PtoLhcB6.2_Exon2	1100	C/T	synonymous
	PtoLhcB6.2_SNP27	PtoLhcB6.2_Exon2	1157	A/T	synonymous
	PtoLhcB6.2_SNP28	PtoLhcB6.2_Intron	1346	A/G	-
	PtoLhcB6.2_SNP29	PtoLhcB6.2_Intron	1354	A/T	-
	PtoLhcB6.2_SNP30	PtoLhcB6.2_Intron	1356	T/G	-
	PtoLhcB6.2_SNP31	PtoLhcB6.2_Intron	1381	A/T	-
	PtoLhcB6.2_SNP32	PtoLhcB6.2_Exon1	1597	T/C	synonymous
	PtoLhcB6.2_SNP33	PtoLhcB6.2_Exon1	1638	A/G	synonymous
	PtoLhcB6.2_SNP34	PtoLhcB6.2_5'UTR	1708	G/A	-
	PtoLhcB6.2_SNP35	PtoLhcB6.2_5'UTR	1735	C/T	-
	PtoLhcB6.2_SNP36	PtoLhcB6.2_5'UTR	1793	A/T	-
	PtoLhcB6.2_SNP37	PtoLhcB6.2_5'UTR	1799	G/A	-
	PtoLhcB6.2_SNP38	PtoLhcB6.2_5'UTR	1813	T/G	-
	PtoLhcB6.2_SNP39	PtoLhcB6.2_5'UTR	1815	G/A	-
	PtoLhcB6.2_SNP40	PtoLhcB6.2_upstream	1826	A/C	-
	PtoLhcB6.2_SNP41	PtoLhcB6.2_upstream	1871	T/A	-
	PtoLhcB6.2_SNP42	PtoLhcB6.2_upstream	1925	G/A	-
	PtoLhcB6.2_SNP43	PtoLhcB6.2_upstream	1970	A/G	-
	PtoLhcB6.2_SNP44	PtoLhcB6.2_upstream	1979	A/G	-
	PtoLhcB6.2_SNP45	PtoLhcB6.2_upstream	1988	A/T	-
	PtoLhcB6.2_SNP46	PtoLhcB6.2_upstream	2156	G/A	-
	PtoLhcB6.2_SNP47	PtoLhcB6.2_upstream	2191	A/G	-
	PtoLhcB6.2_SNP48	PtoLhcB6.2_upstream	2239	G/C	-
	PtoLhcB6.2_SNP49	PtoLhcB6.2_upstream	2254	A/T	-
	PtoLhcB6.2_SNP50	PtoLhcB6.2_upstream	2255	C/T	-
	PtoLhcB6.2_SNP51	PtoLhcB6.2_upstream	2267	C/T	-
	PtoLhcB6.2_SNP52	PtoLhcB6.2_upstream	2311	T/C	-
	PtoLhcB6.2_SNP53	PtoLhcB6.2_upstream	2396	G/T	-
	PtoLhcB6.2_SNP54	PtoLhcB6.2_upstream	2399	G/A	-
	PtoLhcB6.2_SNP55	PtoLhcB6.2_upstream	2405	G/A	-
	PtoLhcB6.2_SNP56	PtoLhcB6.2_upstream	2437	G/T	-
	PtoLhcB6.2_SNP57	PtoLhcB6.2_upstream	2444	G/A	-
	PtoLhcB6.2_SNP58	PtoLhcB6.2_upstream	2469	G/A	-
	PtoLhcB6.2_SNP59	PtoLhcB6.2_upstream	2474	G/A	-
	PtoLhcB6.2_SNP60	PtoLhcB6.2_upstream	2536	T/G	-
	PtoLhcB6.2_SNP61	PtoLhcB6.2_upstream	2547	C/T	-
	PtoLhcB6.2_SNP62	PtoLhcB6.2_upstream	2639	A/G	-
	PtoLhcB6.2_SNP63	PtoLhcB6.2_upstream	2655	A/G	-
	PtoLhcB6.2_SNP64	PtoLhcB6.2_upstream	2683	C/T	-
	PtoLhcB6.2_SNP65	PtoLhcB6.2_upstream	2707	A/C	-
	PtoLhcB6.2_SNP66	PtoLhcB6.2_upstream	2723	G/A	-
	PtoLhcB6.2_SNP67	PtoLhcB6.2_upstream	2733	A/C	-
	PtoLhcB6.2_SNP68	PtoLhcB6.2_upstream	2736	C/T	-
	PtoLhcB6.2_SNP69	PtoLhcB6.2_upstream	2781	T/A	-
	PtoLhcB6.2_SNP70	PtoLhcB6.2_upstream	2799	T/C	-
	PtoLhcB6.2_SNP71	PtoLhcB6.2_upstream	2863	T/A	-
	PtoLhcB6.2_SNP72	PtoLhcB6.2_upstream	2886	T/C	-
	PtoLhcB6.2_SNP73	PtoLhcB6.2_upstream	2894	G/A	-
	PtoLhcB6.2_SNP74	PtoLhcB6.2_upstream	2897	A/G	-
	PtoLhcB6.2_SNP75	PtoLhcB6.2_upstream	2899	C/T	-
	PtoLhcB6.2_SNP76	PtoLhcB6.2_upstream	2930	A/G	-
	PtoLhcB6.2_SNP77	PtoLhcB6.2_upstream	2961	G/A	-
	PtoLhcB6.2_SNP78	PtoLhcB6.2_upstream	2998	A/G	-
	PtoLhcB6.2_SNP79	PtoLhcB6.2_upstream	3006	T/C	-
	PtoLhcB6.2_SNP80	PtoLhcB6.2_upstream	3010	A/G	-
	PtoLhcB6.2_SNP81	PtoLhcB6.2_upstream	3013	G/T	-
	PtoLhcB6.2_SNP82	PtoLhcB6.2_upstream	3032	T/C	-
	PtoLhcB6.2_SNP83	PtoLhcB6.2_upstream	3035	A/G	-
	PtoLhcB6.2_SNP84	PtoLhcB6.2_upstream	3037	A/T	-
	PtoLhcB6.2_SNP85	PtoLhcB6.2_upstream	3048	T/C	-
	PtoLhcB6.2_SNP86	PtoLhcB6.2_upstream	3055	C/T	-
	PtoLhcB6.2_SNP87	PtoLhcB6.2_upstream	3065	A/T	-
	PtoLhcB6.2_SNP88	PtoLhcB6.2_upstream	3066	A/G	-
	PtoLhcB6.2_SNP89	PtoLhcB6.2_upstream	3075	T/A	-
	PtoLhcB6.2_SNP90	PtoLhcB6.2_upstream	3092	G/T	-
	PtoLhcB6.2_SNP91	PtoLhcB6.2_upstream	3094	A/C	-
	PtoLhcB6.2_SNP92	PtoLhcB6.2_upstream	3101	T/A	-
	PtoLhcB6.2_SNP93	PtoLhcB6.2_upstream	3108	C/T	-
	PtoLhcB6.2_SNP94	PtoLhcB6.2_upstream	3127	T/C	-
	PtoLhcB6.2_SNP95	PtoLhcB6.2_upstream	3133	C/T	-
	PtoLhcB6.2_SNP96	PtoLhcB6.2_upstream	3152	G/A	-
	PtoLhcB6.2_SNP97	PtoLhcB6.2_upstream	3231	T/C	-
	PtoLhcB6.2_SNP98	PtoLhcB6.2_upstream	3243	G/A	-
	PtoLhcB6.2_SNP99	PtoLhcB6.2_upstream	3247	A/G	-
	PtoLhcB6.2_SNP100	PtoLhcB6.2_upstream	3254	C/T	-
	PtoLhcB6.2_SNP101	PtoLhcB6.2_upstream	3257	T/C	-
	PtoLhcB6.2_SNP102	PtoLhcB6.2_upstream	3283	T/C	-
	PtoLhcB6.2_SNP103	PtoLhcB6.2_upstream	3296	T/G	-
	PtoLhcB6.2_SNP104	PtoLhcB6.2_upstream	3306	T/C	-
	PtoLhcB6.2_SNP105	PtoLhcB6.2_upstream	3317	G/A	-
	PtoLhcB6.2_SNP106	PtoLhcB6.2_upstream	3335	G/A	-
	PtoLhcB6.2_SNP107	PtoLhcB6.2_upstream	3342	C/T	-
	PtoLhcB6.2_SNP108	PtoLhcB6.2_upstream	3357	C/T	-
	PtoLhcB6.2_SNP109	PtoLhcB6.2_upstream	3370	C/T	-
	PtoLhcB6.2_SNP110	PtoLhcB6.2_upstream	3391	G/A	-
	PtoLhcB6.2_SNP111	PtoLhcB6.2_upstream	3396	T/C	-
	PtoLhcB6.2_SNP112	PtoLhcB6.2_upstream	3439	C/A	-
	PtoLhcB6.2_SNP113	PtoLhcB6.2_upstream	3559	A/G	-
	PtoLhcB6.2_SNP114	PtoLhcB6.2_upstream	3574	A/G	-
	PtoLhcB6.2_SNP115	PtoLhcB6.2_upstream	3575	T/C	-
	PtoLhcB6.2_SNP116	PtoLhcB6.2_upstream	3606	A/G	-
	PtoLhcB6.2_SNP117	PtoLhcB6.2_upstream	3624	T/C	-
	PtoLhcB6.2_SNP118	PtoLhcB6.2_upstream	3633	A/G	-
	PtoLhcB6.2_SNP119	PtoLhcB6.2_upstream	3683	A/G	-
PtoPetA	PtoPetA_SNP1	PtoPetA_upstream	7	C/T	-
	PtoPetA_SNP2	PtoPetA_upstream	674	A/C	-
	PtoPetA_SNP3	PtoPetA_upstream	915	G/A	-
	PtoPetA_SNP4	PtoPetA_upstream	958	G/A	-
	PtoPetA_SNP5	PtoPetA_upstream	965	G/A	-
	PtoPetA_SNP6	PtoPetA_Exon	2850	A/G	synonymous
	PtoPetA_SNP7	PtoPetA_downstream	3106	A/C	-
	PtoPetA_SNP8	PtoPetA_downstream	3397	T/G	-
	PtoPetA_SNP9	PtoPetA_downstream	3403	G/A	-
	PtoPetA_SNP10	PtoPetA_downstream	3415	A/G	-
	PtoPetA_SNP11	PtoPetA_downstream	3434	A/G	-
	PtoPetA_SNP12	PtoPetA_downstream	3438	A/G	-
	PtoPetA_SNP13	PtoPetA_downstream	3439	A/T	-
L21417	L21417_SNP1	L21417_up	37	G/T	-
	L21417_SNP2	L21417_up	141	T/C	-
	L21417_SNP3	L21417_up	154	T/A	-
	L21417_SNP4	L21417_up	172	T/G	-
	L21417_SNP5	L21417_up	197	G/A	-
	L21417_SNP6	L21417_up	204	A/G	-
	L21417_SNP7	L21417_up	282	T/C	-
	L21417_SNP8	L21417_up	313	A/T	-
	L21417_SNP9	L21417_up	339	T/A	-
	L21417_SNP10	L21417_up	464	C/T	-
	L21417_SNP11	L21417_up	597	C/T	-
	L21417_SNP12	L21417_up	613	G/T	-
	L21417_SNP13	L21417_up	623	C/A	-
	L21417_SNP14	L21417_up	627	T/G	-
	L21417_SNP15	L21417_up	695	A/G	-
	L21417_SNP16	L21417_up	734	G/A	-
	L21417_SNP17	L21417_up	761	C/T	-
	L21417_SNP18	L21417_up	881	A/G	-
	L21417_SNP19	L21417_up	884	A/T	-
	L21417_SNP20	L21417_up	921	T/C	-
	L21417_SNP21	L21417_up	1008	C/A	-
	L21417_SNP22	L21417_up	1032	C/T	-
	L21417_SNP23	L21417_up	1085	T/G	-
	L21417_SNP24	L21417_up	1185	A/G	-
	L21417_SNP25	L21417_up	1218	G/A	-
	L21417_SNP26	L21417_up	1221	A/G	-
	L21417_SNP27	L21417_up	1230	A/C	-
	L21417_SNP28	L21417_up	1242	T/C	-
	L21417_SNP29	L21417_up	1253	G/C	-
	L21417_SNP30	L21417_up	1282	C/A	-
	L21417_SNP31	L21417_up	1291	A/T	-
	L21417_SNP32	L21417_up	1297	C/A	-
	L21417_SNP33	L21417_up	1369	T/C	-
	L21417_SNP34	L21417_up	1388	A/T	-
	L21417_SNP35	L21417_up	1409	A/T	-
	L21417_SNP36	L21417_up	1434	T/A	-
	L21417_SNP37	L21417_up	1447	C/T	-
	L21417_SNP38	L21417_up	1482	A/G	-
	L21417_SNP39	L21417_up	1487	C/G	-
	L21417_SNP40	L21417_up	1630	A/G	-
	L21417_SNP41	L21417_up	1654	T/A	-
	L21417_SNP42	L21417_up	1656	T/C	-
	L21417_SNP43	L21417_up	1670	C/T	-
	L21417_SNP44	L21417_up	1675	A/G	-
	L21417_SNP45	L21417_up	1727	A/C	-
	L21417_SNP46	L21417_up	1870	T/C	-
	L21417_SNP47	L21417_up	1988	G/A	-
	L21417_SNP48	L21417_up	2134	C/T	-
	L21417_SNP49	L21417_up	2274	C/A	-
	L21417_SNP50	L21417_up	2318	G/C	-
	L21417_SNP51	L21417_up	2379	T/C	-
	L21417_SNP52	L21417_up	2475	C/T	-
	L21417_SNP53	L21417_up	2549	G/A	-
	L21417_SNP54	L21417_up	2554	G/A	-
	L21417_SNP55	L21417_up	2574	C/G	-
	L21417_SNP56	L21417_up	2586	A/C	-
	L21417_SNP57	L21417_up	2602	G/T	-
	L21417_SNP58	L21417_up	2640	G/A	-
	L21417_SNP59	L21417_up	2672	C/T	-
	L21417_SNP60	L21417_up	2716	A/T	-
	L21417_SNP61	L21417_up	2734	T/C	-
	L21417_SNP62	L21417_up	2741	C/T	-
	L21417_SNP63	L21417_up	2787	T/A	-
	L21417_SNP64	L21417_up	2829	A/G	-
	L21417_SNP65	L21417_up	2833	T/C	-
	L21417_SNP66	L21417_up	2849	A/T	-
	L21417_SNP67	L21417_up	2883	G/A	-
	L21417_SNP68	L21417_up	2891	A/C	-
	L21417_SNP69	L21417_up	2901	A/T	-
	L21417_SNP70	L21417_up	2902	T/C	-
	L21417_SNP71	L21417_up	2903	A/T	-
	L21417_SNP72	L21417_up	2933	G/A	-
	L21417_SNP73	L21417_up	2987	T/C	-
	L21417_SNP74	L21417_up	2995	C/G	-
	L21417_SNP75	L21417_up	3018	T/C	-
	L21417_SNP76	L21417_up	3091	G/T	-
PtoSps1	PtoSps1_SNP1	PtoSps1_downstream	3239	C/G	-
	PtoSps1_SNP2	PtoSps1_downstream	3277	T/C	-
	PtoSps1_SNP3	PtoSps1_downstream	3359	T/G	-
	PtoSps1_SNP4	PtoSps1_downstream	3430	T/G	-
	PtoSps1_SNP5	PtoSps1_downstream	3438	T/G	-
	PtoSps1_SNP6	PtoSps1_downstream	3443	T/C	-
	PtoSps1_SNP7	PtoSps1_downstream	3452	A/G	-
	PtoSps1_SNP8	PtoSps1_downstream	3507	C/T	-
	PtoSps1_SNP9	PtoSps1_downstream	3526	A/T	-
	PtoSps1_SNP10	PtoSps1_downstream	3540	C/T	-
	PtoSps1_SNP11	PtoSps1_downstream	3628	C/A	-
	PtoSps1_SNP12	PtoSps1_downstream	3639	G/A	-
	PtoSps1_SNP13	PtoSps1_3'UTR	3690	T/A	-
	PtoSps1_SNP14	PtoSps1_3'UTR	3728	A/C	-
	PtoSps1_SNP15	PtoSps1_3'UTR	3738	A/G	-
	PtoSps1_SNP16	PtoSps1_3'UTR	3760	A/G	-
	PtoSps1_SNP17	PtoSps1_3'UTR	3763	A/G	-
	PtoSps1_SNP18	PtoSps1_3'UTR	3769	G/T	-
	PtoSps1_SNP19	PtoSps1_3'UTR	3771	T/G	-
	PtoSps1_SNP20	PtoSps1_3'UTR	3789	T/C	-
	PtoSps1_SNP21	PtoSps1_3'UTR	3843	A/G	-
	PtoSps1_SNP22	PtoSps1_3'UTR	3873	A/C	-
	PtoSps1_SNP23	PtoSps1_3'UTR	3906	C/T	-
	PtoSps1_SNP24	PtoSps1_3'UTR	3944	T/C	-
	PtoSps1_SNP25	PtoSps1_3'UTR	3945	C/T	-
	PtoSps1_SNP26	PtoSps1_3'UTR	4006	A/C	-
	PtoSps1_SNP27	PtoSps1_3'UTR	4073	A/G	-
	PtoSps1_SNP28	PtoSps1_Exon6	4124	A/G	synonymous
	PtoSps1_SNP29	PtoSps1_Exon6	4136	G/T	synonymous
	PtoSps1_SNP30	PtoSps1_Exon6	4298	T/C	synonymous
	PtoSps1_SNP31	PtoSps1_Intron5	4678	G/A	-
	PtoSps1_SNP32	PtoSps1_Intron5	4707	C/T	-
	PtoSps1_SNP33	PtoSps1_Intron5	4729	A/G	-
	PtoSps1_SNP34	PtoSps1_Intron5	4735	T/A	-
	PtoSps1_SNP35	PtoSps1_Intron5	4768	C/T	-
	PtoSps1_SNP36	PtoSps1_Intron4	4965	C/T	-
	PtoSps1_SNP37	PtoSps1_Intron4	5003	C/T	-
	PtoSps1_SNP38	PtoSps1_Intron4	5004	A/G	-
	PtoSps1_SNP39	PtoSps1_Intron4	5089	A/G	-
	PtoSps1_SNP40	PtoSps1_Intron4	5134	A/G	-
	PtoSps1_SNP41	PtoSps1_Intron4	5181	T/A	-
	PtoSps1_SNP42	PtoSps1_Intron4	5200	G/T	-
	PtoSps1_SNP43	PtoSps1_Intron4	5204	G/A	-
	PtoSps1_SNP44	PtoSps1_Intron4	5208	A/C	-
	PtoSps1_SNP45	PtoSps1_Intron4	5272	G/A	-
	PtoSps1_SNP46	PtoSps1_Intron4	5423	G/C	-
	PtoSps1_SNP47	PtoSps1_Intron4	5480	T/C	-
	PtoSps1_SNP48	PtoSps1_Intron4	5606	C/T	-
	PtoSps1_SNP49	PtoSps1_Intron4	5775	T/C	-
	PtoSps1_SNP50	PtoSps1_Intron4	5786	T/C	-
	PtoSps1_SNP51	PtoSps1_Intron4	5811	A/G	-
	PtoSps1_SNP52	PtoSps1_Intron4	5819	T/C	-
	PtoSps1_SNP53	PtoSps1_Intron4	5851	T/G	-
	PtoSps1_SNP54	PtoSps1_Intron4	5862	G/A	-
	PtoSps1_SNP55	PtoSps1_Intron4	5874	T/C	-
	PtoSps1_SNP56	PtoSps1_Intron4	5919	T/C	-
	PtoSps1_SNP57	PtoSps1_Intron4	5935	A/C	-
	PtoSps1_SNP58	PtoSps1_Intron4	5967	T/C	-
	PtoSps1_SNP59	PtoSps1_Exon4	6075	A/G	synonymous
	PtoSps1_SNP60	PtoSps1_Intron3	6166	A/C	-
	PtoSps1_SNP61	PtoSps1_Intron3	6175	A/G	-
	PtoSps1_SNP62	PtoSps1_Intron3	6176	A/C	-
	PtoSps1_SNP63	PtoSps1_Intron3	6180	C/A	-
	PtoSps1_SNP64	PtoSps1_Intron3	6181	T/C	-
	PtoSps1_SNP65	PtoSps1_Intron2	6399	C/T	-
	PtoSps1_SNP66	PtoSps1_Intron2	6400	G/A	-
	PtoSps1_SNP67	PtoSps1_Intron2	6401	G/T	-
	PtoSps1_SNP68	PtoSps1_Intron2	6463	T/A	-
	PtoSps1_SNP69	PtoSps1_Intron2	6484	T/A	-
	PtoSps1_SNP70	PtoSps1_Intron2	6520	C/T	-
	PtoSps1_SNP71	PtoSps1_Intron2	6521	A/G	-
	PtoSps1_SNP72	PtoSps1_Intron2	6527	G/A	-
	PtoSps1_SNP73	PtoSps1_Intron2	6533	A/G	-
	PtoSps1_SNP74	PtoSps1_Intron2	6549	C/T	-
	PtoSps1_SNP75	PtoSps1_Intron2	6550	A/G	-
	PtoSps1_SNP76	PtoSps1_Intron2	6568	C/T	-
	PtoSps1_SNP77	PtoSps1_Intron2	6588	T/G	-
	PtoSps1_SNP78	PtoSps1_Intron2	7486	T/C	-
	PtoSps1_SNP79	PtoSps1_Intron2	7496	A/G	-
	PtoSps1_SNP80	PtoSps1_Intron2	7504	A/T	-
	PtoSps1_SNP81	PtoSps1_Exon2	7685	C/T	synonymous
	PtoSps1_SNP82	PtoSps1_Intron1	7754	A/T	-
	PtoSps1_SNP83	PtoSps1_Intron1	7772	T/C	-
	PtoSps1_SNP84	PtoSps1_Intron1	7810	T/A	-
	PtoSps1_SNP85	PtoSps1_Intron1	8050	A/T	-
	PtoSps1_SNP86	PtoSps1_Intron1	8096	T/G	-
	PtoSps1_SNP87	PtoSps1_Intron1	8098	G/A	-
	PtoSps1_SNP88	PtoSps1_Intron1	8110	A/G	-
	PtoSps1_SNP89	PtoSps1_Intron1	8122	A/C	-
	PtoSps1_SNP90	PtoSps1_Intron1	8161	A/G	-
	PtoSps1_SNP91	PtoSps1_Intron1	8163	C/A	-
	PtoSps1_SNP92	PtoSps1_Intron1	8195	C/T	-
	PtoSps1_SNP93	PtoSps1_Intron1	8225	G/T	-
	PtoSps1_SNP94	PtoSps1_Exon1	8242	A/C	synonymous
	PtoSps1_SNP95	PtoSps1_Exon1	8278	T/C	synonymous
	PtoSps1_SNP96	PtoSps1_Exon1	8291	A/G	non-synonymous(Ile/Thr)
	PtoSps1_SNP97	PtoSps1_Exon1	8326	G/A	synonymous
	PtoSps1_SNP98	PtoSps1_5'UTR	8487	C/A	-
	PtoSps1_SNP99	PtoSps1_5'UTR	8598	T/A	-
	PtoSps1_SNP100	PtoSps1_5'UTR	8656	A/T	-
	PtoSps1_SNP101	PtoSps1_5'UTR	8658	T/A	-
	PtoSps1_SNP102	PtoSps1_5'UTR	8839	C/A	-
	PtoSps1_SNP103	PtoSps1_upstream	9448	A/T	-
	PtoSps1_SNP104	PtoSps1_upstream	9483	T/G	-
	PtoSps1_SNP105	PtoSps1_upstream	9484	T/C	-
	PtoSps1_SNP106	PtoSps1_upstream	9493	T/A	-
	PtoSps1_SNP107	PtoSps1_upstream	9568	T/G	-
	PtoSps1_SNP108	PtoSps1_upstream	9577	T/A	-
	PtoSps1_SNP109	PtoSps1_upstream	9651	A/G	-
	PtoSps1_SNP110	PtoSps1_upstream	9658	T/A	-
	PtoSps1_SNP111	PtoSps1_upstream	9669	G/T	-
	PtoSps1_SNP112	PtoSps1_upstream	9683	T/C	-
	PtoSps1_SNP113	PtoSps1_upstream	9698	A/G	-
	PtoSps1_SNP114	PtoSps1_upstream	9700	C/T	-
	PtoSps1_SNP115	PtoSps1_upstream	9734	G/A	-
	PtoSps1_SNP116	PtoSps1_upstream	9779	T/C	-
	PtoSps1_SNP117	PtoSps1_upstream	9784	C/G	-
	PtoSps1_SNP118	PtoSps1_upstream	9791	A/G	-
	PtoSps1_SNP119	PtoSps1_upstream	9801	G/A	-
	PtoSps1_SNP120	PtoSps1_upstream	9802	A/G	-
	PtoSps1_SNP121	PtoSps1_upstream	9812	A/T	-
	PtoSps1_SNP122	PtoSps1_upstream	9885	G/A	-
	PtoSps1_SNP123	PtoSps1_upstream	9993	G/A	-
	PtoSps1_SNP124	PtoSps1_upstream	10110	C/T	-
	PtoSps1_SNP125	PtoSps1_upstream	10114	T/C	-
	PtoSps1_SNP126	PtoSps1_upstream	10273	G/A	-
	PtoSps1_SNP127	PtoSps1_upstream	10329	A/T	-
	PtoSps1_SNP128	PtoSps1_upstream	10362	G/A	-
	PtoSps1_SNP129	PtoSps1_upstream	10383	G/T	-
	PtoSps1_SNP130	PtoSps1_upstream	10400	C/T	-
	PtoSps1_SNP131	PtoSps1_upstream	10417	A/G	-
	PtoSps1_SNP132	PtoSps1_upstream	10431	C/T	-
	PtoSps1_SNP133	PtoSps1_upstream	10467	G/A	-
	PtoSps1_SNP134	PtoSps1_upstream	10501	C/T	-
	PtoSps1_SNP135	PtoSps1_upstream	10509	T/C	-
	PtoSps1_SNP136	PtoSps1_upstream	10627	C/T	-
	PtoSps1_SNP137	PtoSps1_upstream	10687	A/T	-
	PtoSps1_SNP138	PtoSps1_upstream	10716	A/C	-
	PtoSps1_SNP139	PtoSps1_upstream	10736	A/T	-
	PtoSps1_SNP140	PtoSps1_upstream	10743	G/T	-
	PtoSps1_SNP141	PtoSps1_upstream	10779	A/C	-
	PtoSps1_SNP142	PtoSps1_upstream	10804	C/T	-
PtoLhcb3	PtoLhcb3_SNP1	PtoLhcb3_downstream	18	A/T	-
	PtoLhcb3_SNP2	PtoLhcb3_downstream	81	G/A	-
	PtoLhcb3_SNP3	PtoLhcb3_downstream	85	C/A	-
	PtoLhcb3_SNP4	PtoLhcb3_downstream	96	C/T	-
	PtoLhcb3_SNP5	PtoLhcb3_downstream	156	C/T	-
	PtoLhcb3_SNP6	PtoLhcb3_downstream	207	T/C	-
	PtoLhcb3_SNP7	PtoLhcb3_downstream	225	C/A	-
	PtoLhcb3_SNP8	PtoLhcb3_downstream	295	T/C	-
	PtoLhcb3_SNP9	PtoLhcb3_downstream	311	G/A	-
	PtoLhcb3_SNP10	PtoLhcb3_downstream	320	A/C	-
	PtoLhcb3_SNP11	PtoLhcb3_downstream	324	G/T	-
	PtoLhcb3_SNP12	PtoLhcb3_downstream	396	A/G	-
	PtoLhcb3_SNP13	PtoLhcb3_3'UTR	536	C/T	-
	PtoLhcb3_SNP14	PtoLhcb3_3'UTR	551	C/T	-
	PtoLhcb3_SNP15	PtoLhcb3_3'UTR	580	G/T	-
	PtoLhcb3_SNP16	PtoLhcb3_3'UTR	594	T/A	-
	PtoLhcb3_SNP17	PtoLhcb3_3'UTR	621	A/G	-
	PtoLhcb3_SNP18	PtoLhcb3_3'UTR	675	T/A	-
	PtoLhcb3_SNP19	PtoLhcb3_3'UTR	707	C/T	-
	PtoLhcb3_SNP20	PtoLhcb3_3'UTR	716	C/G	-
	PtoLhcb3_SNP21	PtoLhcb3_Intron2	1431	G/A	-
	PtoLhcb3_SNP22	PtoLhcb3_Intron2	1432	A/G	-
	PtoLhcb3_SNP23	PtoLhcb3_Intron2	1512	C/T	-
	PtoLhcb3_SNP24	PtoLhcb3_Intron2	1562	T/A	-
PtoPsaG	PtoPsaG_SNP1	PtoPsaG_upstream	146	C/T	-
	PtoPsaG_SNP2	PtoPsaG_upstream	271	A/G	-
	PtoPsaG_SNP3	PtoPsaG_upstream	276	C/A	-
	PtoPsaG_SNP4	PtoPsaG_upstream	283	A/T	-
	PtoPsaG_SNP5	PtoPsaG_upstream	342	C/T	-
	PtoPsaG_SNP6	PtoPsaG_upstream	621	G/C	-
	PtoPsaG_SNP7	PtoPsaG_upstream	650	C/T	-
	PtoPsaG_SNP8	PtoPsaG_upstream	744	A/G	-
	PtoPsaG_SNP9	PtoPsaG_upstream	882	G/T	-
	PtoPsaG_SNP10	PtoPsaG_upstream	925	A/G	-
	PtoPsaG_SNP11	PtoPsaG_upstream	929	G/C	-
	PtoPsaG_SNP12	PtoPsaG_upstream	934	C/T	-
	PtoPsaG_SNP13	PtoPsaG_upstream	942	T/A	-
	PtoPsaG_SNP14	PtoPsaG_upstream	943	G/T	-
	PtoPsaG_SNP15	PtoPsaG_upstream	1015	C/T	-
	PtoPsaG_SNP16	PtoPsaG_upstream	1087	G/C	-
	PtoPsaG_SNP17	PtoPsaG_upstream	1128	A/T	-
	PtoPsaG_SNP18	PtoPsaG_upstream	1249	A/C	-
	PtoPsaG_SNP19	PtoPsaG_upstream	1262	C/A	-
	PtoPsaG_SNP20	PtoPsaG_upstream	1272	T/A	-
	PtoPsaG_SNP21	PtoPsaG_upstream	1273	A/G	-
	PtoPsaG_SNP22	PtoPsaG_upstream	1285	T/G	-
	PtoPsaG_SNP23	PtoPsaG_upstream	1326	G/A	-
	PtoPsaG_SNP24	PtoPsaG_upstream	1327	C/T	-
	PtoPsaG_SNP25	PtoPsaG_upstream	1328	C/T	-
	PtoPsaG_SNP26	PtoPsaG_upstream	1330	C/T	-
	PtoPsaG_SNP27	PtoPsaG_upstream	1352	T/G	-
	PtoPsaG_SNP28	PtoPsaG_upstream	1356	G/A	-
	PtoPsaG_SNP29	PtoPsaG_upstream	1369	C/T	-
	PtoPsaG_SNP30	PtoPsaG_upstream	1375	G/A	-
	PtoPsaG_SNP31	PtoPsaG_upstream	1382	T/C	-
	PtoPsaG_SNP32	PtoPsaG_upstream	1389	G/A	-
	PtoPsaG_SNP33	PtoPsaG_upstream	1415	A/G	-
	PtoPsaG_SNP34	PtoPsaG_upstream	1421	T/C	-
	PtoPsaG_SNP35	PtoPsaG_upstream	1432	T/G	-
	PtoPsaG_SNP36	PtoPsaG_upstream	1467	G/A	-
	PtoPsaG_SNP37	PtoPsaG_upstream	1564	G/A	-
	PtoPsaG_SNP38	PtoPsaG_upstream	1607	G/T	-
	PtoPsaG_SNP39	PtoPsaG_upstream	1641	A/G	-
	PtoPsaG_SNP40	PtoPsaG_upstream	1693	A/C	-
	PtoPsaG_SNP41	PtoPsaG_upstream	1761	T/A	-
	PtoPsaG_SNP42	PtoPsaG_upstream	1769	T/A	-
	PtoPsaG_SNP43	PtoPsaG_upstream	1770	T/A	-
	PtoPsaG_SNP44	PtoPsaG_upstream	1827	T/A	-
	PtoPsaG_SNP45	PtoPsaG_upstream	1853	C/A	-
	PtoPsaG_SNP46	PtoPsaG_upstream	1961	C/G	-
	PtoPsaG_SNP47	PtoPsaG_upstream	1981	A/T	-
	PtoPsaG_SNP48	PtoPsaG_5'UTR	2100	A/T	-
	PtoPsaG_SNP49	PtoPsaG_Exon	2138	T/C	synonymous
	PtoPsaG_SNP50	PtoPsaG_Exon	2265	G/A	non-synonymous(Ala/Thr)
	PtoPsaG_SNP51	PtoPsaG_Exon	2414	T/C	synonymous
	PtoPsaG_SNP52	PtoPsaG_3'UTR	2643	T/C	-
	PtoPsaG_SNP53	PtoPsaG_3'UTR	2727	A/G	-
	PtoPsaG_SNP54	PtoPsaG_3'UTR	2798	C/T	-
	PtoPsaG_SNP55	PtoPsaG_3'UTR	2824	T/G	-
	PtoPsaG_SNP56	PtoPsaG_3'UTR	2826	A/T	-
	PtoPsaG_SNP57	PtoPsaG_3'UTR	2839	T/A	-
	PtoPsaG_SNP58	PtoPsaG_3'UTR	2857	A/G	-
	PtoPsaG_SNP59	PtoPsaG_3'UTR	2870	G/A	-
	PtoPsaG_SNP60	PtoPsaG_3'UTR	2872	G/T	-
	PtoPsaG_SNP61	PtoPsaG_3'UTR	2873	G/T	-
	PtoPsaG_SNP62	PtoPsaG_3'UTR	2875	A/G	-
	PtoPsaG_SNP63	PtoPsaG_3'UTR	2877	T/C	-
	PtoPsaG_SNP64	PtoPsaG_3'UTR	2887	T/C	-
	PtoPsaG_SNP65	PtoPsaG_3'UTR	2890	G/A	-
	PtoPsaG_SNP66	PtoPsaG_3'UTR	2902	C/T	-
	PtoPsaG_SNP67	PtoPsaG_3'UTR	2913	G/T	-
	PtoPsaG_SNP68	PtoPsaG_3'UTR	2915	T/G	-
	PtoPsaG_SNP69	PtoPsaG_3'UTR	2965	T/C	-
	PtoPsaG_SNP70	PtoPsaG_3'UTR	2979	G/T	-
	PtoPsaG_SNP71	PtoPsaG_3'UTR	2995	A/G	-
	PtoPsaG_SNP72	PtoPsaG_3'UTR	3002	C/A	-
	PtoPsaG_SNP73	PtoPsaG_3'UTR	3005	C/A	-
	PtoPsaG_SNP74	PtoPsaG_3'UTR	3015	T/C	-
	PtoPsaG_SNP75	PtoPsaG_3'UTR	3028	T/C	-
	PtoPsaG_SNP76	PtoPsaG_3'UTR	3044	A/G	-
	PtoPsaG_SNP77	PtoPsaG_3'UTR	3054	G/C	-
	PtoPsaG_SNP78	PtoPsaG_3'UTR	3066	A/G	-
	PtoPsaG_SNP79	PtoPsaG_3'UTR	3077	C/T	-
	PtoPsaG_SNP80	PtoPsaG_3'UTR	3086	G/A	-
	PtoPsaG_SNP81	PtoPsaG_3'UTR	3095	A/G	-
	PtoPsaG_SNP82	PtoPsaG_3'UTR	3096	A/G	-
	PtoPsaG_SNP83	PtoPsaG_3'UTR	3099	G/A	-
	PtoPsaG_SNP84	PtoPsaG_3'UTR	3112	C/T	-
	PtoPsaG_SNP85	PtoPsaG_3'UTR	3188	C/A	-
	PtoPsaG_SNP86	PtoPsaG_3'UTR	3238	T/A	-
	PtoPsaG_SNP87	PtoPsaG_3'UTR	3299	A/T	-
	PtoPsaG_SNP88	PtoPsaG_downstream	3325	T/C	-
	PtoPsaG_SNP89	PtoPsaG_downstream	3349	T/C	-
	PtoPsaG_SNP90	PtoPsaG_downstream	3350	C/T	-
	PtoPsaG_SNP91	PtoPsaG_downstream	3360	T/C	-
	PtoPsaG_SNP92	PtoPsaG_downstream	3403	G/A	-
	PtoPsaG_SNP93	PtoPsaG_downstream	3420	G/A	-
	PtoPsaG_SNP94	PtoPsaG_downstream	3439	T/G	-
	PtoPsaG_SNP95	PtoPsaG_downstream	3441	A/T	-
	PtoPsaG_SNP96	PtoPsaG_downstream	3459	G/A	-
	PtoPsaG_SNP97	PtoPsaG_downstream	3483	G/A	-
	PtoPsaG_SNP98	PtoPsaG_downstream	3486	A/G	-
	PtoPsaG_SNP99	PtoPsaG_downstream	3501	G/A	-
	PtoPsaG_SNP100	PtoPsaG_downstream	3659	T/C	-
	PtoPsaG_SNP101	PtoPsaG_downstream	3727	A/G	-
	PtoPsaG_SNP102	PtoPsaG_downstream	3736	A/T	-
	PtoPsaG_SNP103	PtoPsaG_downstream	3754	T/A	-
	PtoPsaG_SNP104	PtoPsaG_downstream	3776	A/G	-
L50326	L50326_SNP1	L50326_up	156	T/A	-
	L50326_SNP2	L50326_up	165	G/A	-
	L50326_SNP3	L50326_up	203	G/A	-
	L50326_SNP4	L50326_up	219	T/C	-
	L50326_SNP5	L50326_up	289	G/C	-
	L50326_SNP6	L50326_up	308	T/C	-
	L50326_SNP7	L50326_up	355	G/T	-
	L50326_SNP8	L50326_up	357	T/C	-
	L50326_SNP9	L50326_up	378	C/T	-
	L50326_SNP10	L50326_up	398	G/T	-
	L50326_SNP11	L50326_up	424	T/C	-
	L50326_SNP12	L50326_body	1129	C/T	-
	L50326_SNP13	L50326_body	1233	T/G	-
	L50326_SNP14	L50326_body	1290	C/T	-
	L50326_SNP15	L50326_body	1360	C/T	-
	L50326_SNP16	L50326_body	1370	T/A	-
	L50326_SNP17	L50326_body	1424	C/T	-
	L50326_SNP18	L50326_body	1460	G/A	-
	L50326_SNP19	L50326_body	1507	A/G	-
	L50326_SNP20	L50326_body	1514	A/G	-
	L50326_SNP21	L50326_body	1543	A/C	-
	L50326_SNP22	L50326_body	1661	C/T	-
	L50326_SNP23	L50326_body	1684	G/C	-
	L50326_SNP24	L50326_body	1720	C/G	-
	L50326_SNP25	L50326_body	1734	G/T	-
	L50326_SNP26	L50326_body	2002	T/C	-
	L50326_SNP27	L50326_body	2064	G/T	-
PtoLhb1B1	PtoLhb1B1_SNP1	PtoLhb1B1_downstream	414	T/G	-
	PtoLhb1B1_SNP2	PtoLhb1B1_3'UTR	741	T/C	-
	PtoLhb1B1_SNP3	PtoLhb1B1_Exon	1478	G/A	synonymous
	PtoLhb1B1_SNP4	PtoLhb1B1_Exon	1496	G/A	synonymous
	PtoLhb1B1_SNP5	PtoLhb1B1_Exon	1538	G/A	synonymous
	PtoLhb1B1_SNP6	PtoLhb1B1_5'UTR	1585	T/C	-
	PtoLhb1B1_SNP7	PtoLhb1B1_upstream	1917	G/A	-
	PtoLhb1B1_SNP8	PtoLhb1B1_upstream	1928	C/A	-
	PtoLhb1B1_SNP9	PtoLhb1B1_upstream	2075	G/A	-
	PtoLhb1B1_SNP10	PtoLhb1B1_upstream	2079	G/A	-
	PtoLhb1B1_SNP11	PtoLhb1B1_upstream	2115	T/A	-
	PtoLhb1B1_SNP12	PtoLhb1B1_upstream	2245	C/T	-
	PtoLhb1B1_SNP13	PtoLhb1B1_upstream	2254	A/C	-
	PtoLhb1B1_SNP14	PtoLhb1B1_upstream	2312	T/C	-
	PtoLhb1B1_SNP15	PtoLhb1B1_upstream	2431	T/C	-
	PtoLhb1B1_SNP16	PtoLhb1B1_upstream	2564	T/C	-
	PtoLhb1B1_SNP17	PtoLhb1B1_upstream	2575	C/A	-
	PtoLhb1B1_SNP18	PtoLhb1B1_upstream	2600	T/C	-
	PtoLhb1B1_SNP19	PtoLhb1B1_upstream	2670	C/T	-
	PtoLhb1B1_SNP20	PtoLhb1B1_upstream	2748	C/G	-
	PtoLhb1B1_SNP21	PtoLhb1B1_upstream	2818	C/T	-
	PtoLhb1B1_SNP22	PtoLhb1B1_upstream	2841	G/A	-
	PtoLhb1B1_SNP23	PtoLhb1B1_upstream	2849	A/G	-
	PtoLhb1B1_SNP24	PtoLhb1B1_upstream	2854	T/C	-
	PtoLhb1B1_SNP25	PtoLhb1B1_upstream	2866	T/C	-
	PtoLhb1B1_SNP26	PtoLhb1B1_upstream	2892	A/T	-
	PtoLhb1B1_SNP27	PtoLhb1B1_upstream	2893	T/C	-
	PtoLhb1B1_SNP28	PtoLhb1B1_upstream	2933	A/G	-
	PtoLhb1B1_SNP29	PtoLhb1B1_upstream	3032	T/G	-
	PtoLhb1B1_SNP30	PtoLhb1B1_upstream	3036	C/G	-
	PtoLhb1B1_SNP31	PtoLhb1B1_upstream	3190	A/C	-
	PtoLhb1B1_SNP32	PtoLhb1B1_upstream	3271	C/G	-
	PtoLhb1B1_SNP33	PtoLhb1B1_upstream	3287	G/A	-
PtoLhcb2.2	PtoLhcb2.2_SNP1	PtoLhcb2.2_upstream	78	A/T	-
	PtoLhcb2.2_SNP2	PtoLhcb2.2_upstream	170	T/C	-
	PtoLhcb2.2_SNP3	PtoLhcb2.2_Intron	2532	A/T	-
	PtoLhcb2.2_SNP4	PtoLhcb2.2_Intron	2654	A/G	-
	PtoLhcb2.2_SNP5	PtoLhcb2.2_Intron	2726	A/T	-
	PtoLhcb2.2_SNP6	PtoLhcb2.2_Intron	2734	A/G	-
	PtoLhcb2.2_SNP7	PtoLhcb2.2_Intron	2826	A/G	-
	PtoLhcb2.2_SNP8	PtoLhcb2.2_Intron	2975	G/A	-
	PtoLhcb2.2_SNP9	PtoLhcb2.2_Intron	2997	T/A	-
	PtoLhcb2.2_SNP10	PtoLhcb2.2_Intron	3003	G/A	-
	PtoLhcb2.2_SNP11	PtoLhcb2.2_Intron	3076	T/C	-
	PtoLhcb2.2_SNP12	PtoLhcb2.2_Intron	3166	C/G	-
	PtoLhcb2.2_SNP13	PtoLhcb2.2_Intron	3168	A/T	-
	PtoLhcb2.2_SNP14	PtoLhcb2.2_Intron	3180	G/T	-
	PtoLhcb2.2_SNP15	PtoLhcb2.2_Intron	3219	A/T	-
	PtoLhcb2.2_SNP16	PtoLhcb2.2_Exon2	3273	A/G	synonymous
	PtoLhcb2.2_SNP17	PtoLhcb2.2_Exon2	3324	T/C	synonymous
	PtoLhcb2.2_SNP18	PtoLhcb2.2_Exon2	3435	T/C	synonymous
	PtoLhcb2.2_SNP19	PtoLhcb2.2_Exon2	3492	T/C	synonymous
	PtoLhcb2.2_SNP20	PtoLhcb2.2_Exon2	3580	T/A	non-synonymous(Ser/Thr)
	PtoLhcb2.2_SNP21	PtoLhcb2.2_Exon2	3663	T/C	synonymous
	PtoLhcb2.2_SNP22	PtoLhcb2.2_Exon2	3702	C/T	synonymous
	PtoLhcb2.2_SNP23	PtoLhcb2.2_Exon2	3795	T/C	synonymous
	PtoLhcb2.2_SNP24	PtoLhcb2.2_3'UTR	3918	C/T	-
	PtoLhcb2.2_SNP25	PtoLhcb2.2_3'UTR	3945	T/C	-
	PtoLhcb2.2_SNP26	PtoLhcb2.2_3'UTR	3976	A/T	-
	PtoLhcb2.2_SNP27	PtoLhcb2.2_downstream	4630	T/C	-
L47609	L47609_SNP1	L47609_up	8	C/T	-
	L47609_SNP2	L47609_up	53	T/A	-
	L47609_SNP3	L47609_up	65	T/C	-
	L47609_SNP4	L47609_up	162	T/A	-
	L47609_SNP5	L47609_up	186	A/G	-
	L47609_SNP6	L47609_up	222	T/G	-
	L47609_SNP7	L47609_up	231	A/G	-
	L47609_SNP8	L47609_up	266	C/A	-
	L47609_SNP9	L47609_up	385	C/A	-
	L47609_SNP10	L47609_up	386	G/C	-
	L47609_SNP11	L47609_up	411	A/G	-
	L47609_SNP12	L47609_up	427	C/A	-
	L47609_SNP13	L47609_up	519	T/G	-
	L47609_SNP14	L47609_up	549	G/T	-
	L47609_SNP15	L47609_up	560	C/T	-
	L47609_SNP16	L47609_up	1476	G/A	-
	L47609_SNP17	L47609_up	1611	G/T	-
	L47609_SNP18	L47609_up	1632	G/T	-
	L47609_SNP19	L47609_up	1677	T/C	-
	L47609_SNP20	L47609_up	1711	C/A	-
	L47609_SNP21	L47609_up	1758	C/G	-
	L47609_SNP22	L47609_up	1791	G/T	-
	L47609_SNP23	L47609_up	1796	C/T	-
	L47609_SNP24	L47609_up	1826	T/C	-
	L47609_SNP25	L47609_up	1836	G/T	-
	L47609_SNP26	L47609_up	1964	T/C	-
	L47609_SNP27	L47609_down	2979	A/G	-
	L47609_SNP28	L47609_down	3030	T/C	-
PtoPsaE2	PtoPsaE2_SNP1	PtoPsaE2_upstream	163	G/A	-
	PtoPsaE2_SNP2	PtoPsaE2_upstream	563	A/G	-
	PtoPsaE2_SNP3	PtoPsaE2_upstream	848	G/A	-
	PtoPsaE2_SNP4	PtoPsaE2_upstream	986	A/G	-
	PtoPsaE2_SNP5	PtoPsaE2_upstream	1013	G/T	-
	PtoPsaE2_SNP6	PtoPsaE2_upstream	1021	T/C	-
	PtoPsaE2_SNP7	PtoPsaE2_upstream	1032	A/C	-
	PtoPsaE2_SNP8	PtoPsaE2_upstream	1048	T/G	-
	PtoPsaE2_SNP9	PtoPsaE2_upstream	1054	C/G	-
	PtoPsaE2_SNP10	PtoPsaE2_upstream	1059	C/T	-
	PtoPsaE2_SNP11	PtoPsaE2_upstream	1173	C/T	-
	PtoPsaE2_SNP12	PtoPsaE2_upstream	1272	C/T	-
	PtoPsaE2_SNP13	PtoPsaE2_upstream	1314	T/C	-
	PtoPsaE2_SNP14	PtoPsaE2_upstream	1457	T/C	-
	PtoPsaE2_SNP15	PtoPsaE2_upstream	1874	C/A	-
	PtoPsaE2_SNP16	PtoPsaE2_upstream	1887	G/A	-
	PtoPsaE2_SNP17	PtoPsaE2_upstream	1907	A/C	-
	PtoPsaE2_SNP18	PtoPsaE2_upstream	1920	T/C	-
	PtoPsaE2_SNP19	PtoPsaE2_upstream	1928	T/C	-
	PtoPsaE2_SNP20	PtoPsaE2_upstream	1949	G/C	-
	PtoPsaE2_SNP21	PtoPsaE2_upstream	1951	G/T	-
	PtoPsaE2_SNP22	PtoPsaE2_5'UTR	2015	T/C	-
	PtoPsaE2_SNP23	PtoPsaE2_5'UTR	2035	A/T	-
	PtoPsaE2_SNP24	PtoPsaE2_5'UTR	2036	T/A	-
	PtoPsaE2_SNP25	PtoPsaE2_5'UTR	2059	A/G	-
	PtoPsaE2_SNP26	PtoPsaE2_5'UTR	2131	T/C	-
	PtoPsaE2_SNP27	PtoPsaE2_5'UTR	2256	C/G	-
	PtoPsaE2_SNP28	PtoPsaE2_Exon1	2392	C/T	synonymous
	PtoPsaE2_SNP29	PtoPsaE2_Intron	2613	A/G	-
	PtoPsaE2_SNP30	PtoPsaE2_Intron	2738	G/A	-
	PtoPsaE2_SNP31	PtoPsaE2_Intron	2779	G/A	-
	PtoPsaE2_SNP32	PtoPsaE2_Intron	2781	T/C	-
	PtoPsaE2_SNP33	PtoPsaE2_Intron	2796	C/G	-
	PtoPsaE2_SNP34	PtoPsaE2_Intron	2802	A/G	-
	PtoPsaE2_SNP35	PtoPsaE2_Intron	2804	C/T	-
	PtoPsaE2_SNP36	PtoPsaE2_Intron	2807	A/C	-
	PtoPsaE2_SNP37	PtoPsaE2_Intron	2845	C/A	-
	PtoPsaE2_SNP38	PtoPsaE2_Intron	2862	G/A	-
	PtoPsaE2_SNP39	PtoPsaE2_Intron	2868	A/G	-
	PtoPsaE2_SNP40	PtoPsaE2_Intron	2895	G/T	-
	PtoPsaE2_SNP41	PtoPsaE2_Intron	2902	C/A	-
	PtoPsaE2_SNP42	PtoPsaE2_Intron	2914	A/G	-
	PtoPsaE2_SNP43	PtoPsaE2_Intron	2918	C/G	-
	PtoPsaE2_SNP44	PtoPsaE2_Intron	2936	A/T	-
	PtoPsaE2_SNP45	PtoPsaE2_Intron	2938	T/C	-
	PtoPsaE2_SNP46	PtoPsaE2_Intron	2962	A/G	-
	PtoPsaE2_SNP47	PtoPsaE2_Exon2	3025	T/C	synonymous
	PtoPsaE2_SNP48	PtoPsaE2_Exon2	3050	A/T	non-synonymous(Ser/Cys)
	PtoPsaE2_SNP49	PtoPsaE2_3'UTR	3283	A/T	-
	PtoPsaE2_SNP50	PtoPsaE2_3'UTR	3401	A/G	-
	PtoPsaE2_SNP51	PtoPsaE2_3'UTR	3471	T/C	-
	PtoPsaE2_SNP52	PtoPsaE2_3'UTR	3476	G/A	-
	PtoPsaE2_SNP53	PtoPsaE2_downstream	3575	A/G	-
	PtoPsaE2_SNP54	PtoPsaE2_downstream	3633	T/A	-
	PtoPsaE2_SNP55	PtoPsaE2_downstream	3644	C/T	-
	PtoPsaE2_SNP56	PtoPsaE2_downstream	3709	T/G	-
	PtoPsaE2_SNP57	PtoPsaE2_downstream	3726	C/G	-
	PtoPsaE2_SNP58	PtoPsaE2_downstream	3727	T/C	-
	PtoPsaE2_SNP59	PtoPsaE2_downstream	3736	C/T	-
	PtoPsaE2_SNP60	PtoPsaE2_downstream	3759	A/T	-
	PtoPsaE2_SNP61	PtoPsaE2_downstream	3810	T/C	-
	PtoPsaE2_SNP62	PtoPsaE2_downstream	3883	A/T	-
	PtoPsaE2_SNP63	PtoPsaE2_downstream	3889	C/A	-
	PtoPsaE2_SNP64	PtoPsaE2_downstream	3894	G/A	-
	PtoPsaE2_SNP65	PtoPsaE2_downstream	3951	T/A	-
	PtoPsaE2_SNP66	PtoPsaE2_downstream	3954	T/C	-
	PtoPsaE2_SNP67	PtoPsaE2_downstream	3964	G/A	-
	PtoPsaE2_SNP68	PtoPsaE2_downstream	3971	A/T	-
	PtoPsaE2_SNP69	PtoPsaE2_downstream	3997	A/T	-
	PtoPsaE2_SNP70	PtoPsaE2_downstream	4040	C/G	-
	PtoPsaE2_SNP71	PtoPsaE2_downstream	4050	G/T	-
PtoPsb28	PtoPsb28_SNP1	PtoPsb28_downstream	5	A/G	-
	PtoPsb28_SNP2	PtoPsb28_downstream	495	T/C	-
	PtoPsb28_SNP3	PtoPsb28_downstream	498	T/C	-
	PtoPsb28_SNP4	PtoPsb28_3'UTR2	675	A/G	-
	PtoPsb28_SNP5	PtoPsb28_Intron2	1222	T/A	-
	PtoPsb28_SNP6	PtoPsb28_Intron2	1235	G/A	-
	PtoPsb28_SNP7	PtoPsb28_Intron2	1277	A/T	-
	PtoPsb28_SNP8	PtoPsb28_Exon2	2082	G/A	synonymous
	PtoPsb28_SNP9	PtoPsb28_Exon2	2202	C/T	synonymous
	PtoPsb28_SNP10	PtoPsb28_Exon2	2268	A/T	synonymous
	PtoPsb28_SNP11	PtoPsb28_Exon2	2275	C/T	non-synonymous(Arg/Lys)
	PtoPsb28_SNP12	PtoPsb28_5'UTR	2810	A/G	-
	PtoPsb28_SNP13	PtoPsb28_5'UTR	2899	A/C	-
	PtoPsb28_SNP14	PtoPsb28_upstream	3006	T/G	-
	PtoPsb28_SNP15	PtoPsb28_upstream	3027	T/C	-
	PtoPsb28_SNP16	PtoPsb28_upstream	3087	G/C	-
	PtoPsb28_SNP17	PtoPsb28_upstream	3140	A/G	-
PtoLhcb6.1	PtoLhcb6.1_SNP1	PtoLhcb6.1_upstream	51	T/C	-
	PtoLhcb6.1_SNP2	PtoLhcb6.1_upstream	106	T/A	-
	PtoLhcb6.1_SNP3	PtoLhcb6.1_upstream	157	T/A	-
	PtoLhcb6.1_SNP4	PtoLhcb6.1_upstream	186	T/A	-
	PtoLhcb6.1_SNP5	PtoLhcb6.1_upstream	211	C/T	-
	PtoLhcb6.1_SNP6	PtoLhcb6.1_upstream	224	A/G	-
	PtoLhcb6.1_SNP7	PtoLhcb6.1_upstream	236	A/G	-
	PtoLhcb6.1_SNP8	PtoLhcb6.1_upstream	320	A/T	-
	PtoLhcb6.1_SNP9	PtoLhcb6.1_upstream	382	A/G	-
	PtoLhcb6.1_SNP10	PtoLhcb6.1_upstream	459	T/C	-
	PtoLhcb6.1_SNP11	PtoLhcb6.1_upstream	494	A/G	-
	PtoLhcb6.1_SNP12	PtoLhcb6.1_upstream	498	G/C	-
	PtoLhcb6.1_SNP13	PtoLhcb6.1_upstream	549	A/G	-
	PtoLhcb6.1_SNP14	PtoLhcb6.1_upstream	567	G/T	-
	PtoLhcb6.1_SNP15	PtoLhcb6.1_upstream	595	T/A	-
	PtoLhcb6.1_SNP16	PtoLhcb6.1_upstream	616	T/C	-
	PtoLhcb6.1_SNP17	PtoLhcb6.1_upstream	645	C/T	-
	PtoLhcb6.1_SNP18	PtoLhcb6.1_upstream	655	G/A	-
	PtoLhcb6.1_SNP19	PtoLhcb6.1_upstream	669	G/A	-
	PtoLhcb6.1_SNP20	PtoLhcb6.1_upstream	685	G/A	-
	PtoLhcb6.1_SNP21	PtoLhcb6.1_upstream	689	A/G	-
	PtoLhcb6.1_SNP22	PtoLhcb6.1_upstream	696	C/T	-
	PtoLhcb6.1_SNP23	PtoLhcb6.1_upstream	756	G/A	-
	PtoLhcb6.1_SNP24	PtoLhcb6.1_upstream	790	T/C	-
	PtoLhcb6.1_SNP25	PtoLhcb6.1_upstream	809	C/T	-
	PtoLhcb6.1_SNP26	PtoLhcb6.1_upstream	818	G/C	-
	PtoLhcb6.1_SNP27	PtoLhcb6.1_upstream	824	G/A	-
	PtoLhcb6.1_SNP28	PtoLhcb6.1_upstream	910	A/T	-
	PtoLhcb6.1_SNP29	PtoLhcb6.1_upstream	920	C/T	-
	PtoLhcb6.1_SNP30	PtoLhcb6.1_upstream	939	G/T	-
	PtoLhcb6.1_SNP31	PtoLhcb6.1_upstream	970	C/T	-
	PtoLhcb6.1_SNP32	PtoLhcb6.1_upstream	1026	A/G	-
	PtoLhcb6.1_SNP33	PtoLhcb6.1_upstream	1043	A/T	-
	PtoLhcb6.1_SNP34	PtoLhcb6.1_upstream	1053	G/A	-
	PtoLhcb6.1_SNP35	PtoLhcb6.1_upstream	1069	A/T	-
	PtoLhcb6.1_SNP36	PtoLhcb6.1_upstream	1073	C/T	-
	PtoLhcb6.1_SNP37	PtoLhcb6.1_upstream	1315	G/A	-
	PtoLhcb6.1_SNP38	PtoLhcb6.1_upstream	1376	G/A	-
	PtoLhcb6.1_SNP39	PtoLhcb6.1_upstream	1421	G/A	-
	PtoLhcb6.1_SNP40	PtoLhcb6.1_upstream	1424	T/C	-
	PtoLhcb6.1_SNP41	PtoLhcb6.1_upstream	1458	C/A	-
	PtoLhcb6.1_SNP42	PtoLhcb6.1_upstream	1489	G/A	-
	PtoLhcb6.1_SNP43	PtoLhcb6.1_upstream	1522	G/A	-
	PtoLhcb6.1_SNP44	PtoLhcb6.1_upstream	1615	C/T	-
	PtoLhcb6.1_SNP45	PtoLhcb6.1_upstream	1638	T/C	-
	PtoLhcb6.1_SNP46	PtoLhcb6.1_upstream	1649	G/A	-
	PtoLhcb6.1_SNP47	PtoLhcb6.1_upstream	1695	C/T	-
	PtoLhcb6.1_SNP48	PtoLhcb6.1_upstream	1757	G/A	-
	PtoLhcb6.1_SNP49	PtoLhcb6.1_upstream	1829	C/T	-
	PtoLhcb6.1_SNP50	PtoLhcb6.1_upstream	1831	T/A	-
	PtoLhcb6.1_SNP51	PtoLhcb6.1_upstream	1840	C/T	-
	PtoLhcb6.1_SNP52	PtoLhcb6.1_upstream	1872	G/A	-
	PtoLhcb6.1_SNP53	PtoLhcb6.1_upstream	1877	C/T	-
	PtoLhcb6.1_SNP54	PtoLhcb6.1_upstream	1899	A/G	-
	PtoLhcb6.1_SNP55	PtoLhcb6.1_upstream	2000	G/A	-
	PtoLhcb6.1_SNP56	PtoLhcb6.1_5'UTR	2018	T/A	-
	PtoLhcb6.1_SNP57	PtoLhcb6.1_5'UTR	2023	T/C	-
	PtoLhcb6.1_SNP58	PtoLhcb6.1_5'UTR	2040	A/G	-
	PtoLhcb6.1_SNP59	PtoLhcb6.1_5'UTR	2061	G/A	-
	PtoLhcb6.1_SNP60	PtoLhcb6.1_Exon1	2079	A/G	synonymous
	PtoLhcb6.1_SNP61	PtoLhcb6.1_Exon1	2169	C/T	synonymous
	PtoLhcb6.1_SNP62	PtoLhcb6.1_Exon1	2203	G/A	non-synonymous(Gly/Ser)
	PtoLhcb6.1_SNP63	PtoLhcb6.1_Exon1	2235	A/T	non-synonymous(Lys/Asn)
	PtoLhcb6.1_SNP64	PtoLhcb6.1_Exon1	2258	T/A	non-synonymous(Phe/Tyr)
	PtoLhcb6.1_SNP65	PtoLhcb6.1_Exon1	2283	A/G	synonymous
	PtoLhcb6.1_SNP66	PtoLhcb6.1_Exon1	2293	G/A	non-synonymous(Glu/Lys)
	PtoLhcb6.1_SNP67	PtoLhcb6.1_Exon1	2383	C/G	non-synonymous(Leu/Val)
	PtoLhcb6.1_SNP68	PtoLhcb6.1_Intron	2544	C/T	-
	PtoLhcb6.1_SNP69	PtoLhcb6.1_Intron	2557	T/A	-
	PtoLhcb6.1_SNP70	PtoLhcb6.1_Intron	2596	G/A	-
	PtoLhcb6.1_SNP71	PtoLhcb6.1_Intron	2598	T/C	-
	PtoLhcb6.1_SNP72	PtoLhcb6.1_Intron	2614	A/G	-
	PtoLhcb6.1_SNP73	PtoLhcb6.1_Exon2	2688	T/G	non-synonymous(Val/Gly)
	PtoLhcb6.1_SNP74	PtoLhcb6.1_Exon2	2778	C/T	non-synonymous(Pro/Leu)
	PtoLhcb6.1_SNP75	PtoLhcb6.1_Exon2	2832	T/C	non-synonymous(Leu/Pro)
	PtoLhcb6.1_SNP76	PtoLhcb6.1_Exon2	2845	C/T	synonymous
	PtoLhcb6.1_SNP77	PtoLhcb6.1_Exon2	3010	T/C	synonymous
	PtoLhcb6.1_SNP78	PtoLhcb6.1_Exon2	3046	C/T	synonymous
	PtoLhcb6.1_SNP79	PtoLhcb6.1_Exon2	3058	C/T	synonymous
	PtoLhcb6.1_SNP80	PtoLhcb6.1_Exon2	3096	G/A	non-synonymous(Gly/Glu)
	PtoLhcb6.1_SNP81	PtoLhcb6.1_Exon2	3202	C/T	synonymous
	PtoLhcb6.1_SNP82	PtoLhcb6.1_Exon2	3209	C/T	synonymous
	PtoLhcb6.1_SNP83	PtoLhcb6.1_3'UTR	3229	C/T	-
	PtoLhcb6.1_SNP84	PtoLhcb6.1_3'UTR	3233	A/G	-
	PtoLhcb6.1_SNP85	PtoLhcb6.1_3'UTR	3285	C/A	-
	PtoLhcb6.1_SNP86	PtoLhcb6.1_3'UTR	3325	A/C	-
	PtoLhcb6.1_SNP87	PtoLhcb6.1_3'UTR	3330	C/T	-
	PtoLhcb6.1_SNP88	PtoLhcb6.1_3'UTR	3345	A/T	-
	PtoLhcb6.1_SNP89	PtoLhcb6.1_3'UTR	3347	G/T	-
	PtoLhcb6.1_SNP90	PtoLhcb6.1_3'UTR	3385	T/C	-
	PtoLhcb6.1_SNP91	PtoLhcb6.1_3'UTR	3397	A/T	-
	PtoLhcb6.1_SNP92	PtoLhcb6.1_3'UTR	3411	A/T	-
	PtoLhcb6.1_SNP93	PtoLhcb6.1_3'UTR	3423	A/T	-
	PtoLhcb6.1_SNP94	PtoLhcb6.1_3'UTR	3487	T/C	-
	PtoLhcb6.1_SNP95	PtoLhcb6.1_3'UTR	3492	G/A	-
	PtoLhcb6.1_SNP96	PtoLhcb6.1_3'UTR	3512	C/T	-
	PtoLhcb6.1_SNP97	PtoLhcb6.1_3'UTR	3524	T/A	-
	PtoLhcb6.1_SNP98	PtoLhcb6.1_downstream	3575	A/T	-
	PtoLhcb6.1_SNP99	PtoLhcb6.1_downstream	3593	T/C	-
	PtoLhcb6.1_SNP100	PtoLhcb6.1_downstream	3626	A/G	-
	PtoLhcb6.1_SNP101	PtoLhcb6.1_downstream	3685	T/C	-
	PtoLhcb6.1_SNP102	PtoLhcb6.1_downstream	3696	C/T	-
	PtoLhcb6.1_SNP103	PtoLhcb6.1_downstream	3708	G/A	-
	PtoLhcb6.1_SNP104	PtoLhcb6.1_downstream	3714	T/G	-
	PtoLhcb6.1_SNP105	PtoLhcb6.1_downstream	3794	T/C	-
	PtoLhcb6.1_SNP106	PtoLhcb6.1_downstream	3862	T/C	-
	PtoLhcb6.1_SNP107	PtoLhcb6.1_downstream	3915	G/A	-
	PtoLhcb6.1_SNP108	PtoLhcb6.1_downstream	3924	A/G	-
	PtoLhcb6.1_SNP109	PtoLhcb6.1_downstream	3954	C/T	-
	PtoLhcb6.1_SNP110	PtoLhcb6.1_downstream	3991	A/G	-
PtoLhca2	PtoLhca2_SNP1	PtoLhca2_upstream	92	A/G	-
	PtoLhca2_SNP2	PtoLhca2_upstream	113	T/C	-
	PtoLhca2_SNP3	PtoLhca2_upstream	127	A/G	-
	PtoLhca2_SNP4	PtoLhca2_upstream	137	A/T	-
	PtoLhca2_SNP5	PtoLhca2_upstream	214	A/G	-
	PtoLhca2_SNP6	PtoLhca2_upstream	223	G/C	-
	PtoLhca2_SNP7	PtoLhca2_upstream	256	A/G	-
	PtoLhca2_SNP8	PtoLhca2_upstream	325	A/G	-
	PtoLhca2_SNP9	PtoLhca2_upstream	340	C/T	-
	PtoLhca2_SNP10	PtoLhca2_upstream	401	T/A	-
	PtoLhca2_SNP11	PtoLhca2_upstream	488	A/G	-
	PtoLhca2_SNP12	PtoLhca2_upstream	551	T/C	-
	PtoLhca2_SNP13	PtoLhca2_upstream	636	G/A	-
	PtoLhca2_SNP14	PtoLhca2_upstream	667	T/A	-
	PtoLhca2_SNP15	PtoLhca2_upstream	680	A/G	-
	PtoLhca2_SNP16	PtoLhca2_upstream	684	A/G	-
	PtoLhca2_SNP17	PtoLhca2_upstream	692	C/T	-
	PtoLhca2_SNP18	PtoLhca2_upstream	703	G/A	-
	PtoLhca2_SNP19	PtoLhca2_upstream	727	A/T	-
	PtoLhca2_SNP20	PtoLhca2_upstream	745	A/G	-
	PtoLhca2_SNP21	PtoLhca2_upstream	803	T/C	-
	PtoLhca2_SNP22	PtoLhca2_upstream	813	T/A	-
	PtoLhca2_SNP23	PtoLhca2_upstream	854	C/T	-
	PtoLhca2_SNP24	PtoLhca2_upstream	858	T/G	-
	PtoLhca2_SNP25	PtoLhca2_upstream	976	G/A	-
	PtoLhca2_SNP26	PtoLhca2_upstream	1003	G/A	-
	PtoLhca2_SNP27	PtoLhca2_upstream	1166	T/C	-
	PtoLhca2_SNP28	PtoLhca2_upstream	1173	C/A	-
	PtoLhca2_SNP29	PtoLhca2_upstream	1196	A/C	-
	PtoLhca2_SNP30	PtoLhca2_upstream	1204	G/A	-
	PtoLhca2_SNP31	PtoLhca2_upstream	1240	A/T	-
	PtoLhca2_SNP32	PtoLhca2_upstream	1273	T/C	-
	PtoLhca2_SNP33	PtoLhca2_upstream	1296	A/G	-
	PtoLhca2_SNP34	PtoLhca2_upstream	1299	T/A	-
	PtoLhca2_SNP35	PtoLhca2_upstream	1302	C/G	-
	PtoLhca2_SNP36	PtoLhca2_upstream	1315	A/T	-
	PtoLhca2_SNP37	PtoLhca2_upstream	1316	T/A	-
	PtoLhca2_SNP38	PtoLhca2_upstream	1317	T/A	-
	PtoLhca2_SNP39	PtoLhca2_upstream	1328	T/A	-
	PtoLhca2_SNP40	PtoLhca2_upstream	1345	A/G	-
	PtoLhca2_SNP41	PtoLhca2_upstream	1447	T/A	-
	PtoLhca2_SNP42	PtoLhca2_upstream	1452	C/A	-
	PtoLhca2_SNP43	PtoLhca2_upstream	1457	C/T	-
	PtoLhca2_SNP44	PtoLhca2_upstream	1460	T/C	-
	PtoLhca2_SNP45	PtoLhca2_upstream	1464	T/C	-
	PtoLhca2_SNP46	PtoLhca2_upstream	1472	C/A	-
	PtoLhca2_SNP47	PtoLhca2_upstream	1478	A/G	-
	PtoLhca2_SNP48	PtoLhca2_upstream	1498	A/G	-
	PtoLhca2_SNP49	PtoLhca2_upstream	1502	G/A	-
	PtoLhca2_SNP50	PtoLhca2_upstream	1505	T/G	-
	PtoLhca2_SNP51	PtoLhca2_upstream	1521	C/A	-
	PtoLhca2_SNP52	PtoLhca2_upstream	1553	A/T	-
	PtoLhca2_SNP53	PtoLhca2_upstream	1607	A/G	-
	PtoLhca2_SNP54	PtoLhca2_upstream	1695	A/G	-
	PtoLhca2_SNP55	PtoLhca2_upstream	1710	A/G	-
	PtoLhca2_SNP56	PtoLhca2_upstream	1737	G/T	-
	PtoLhca2_SNP57	PtoLhca2_upstream	1749	T/C	-
	PtoLhca2_SNP58	PtoLhca2_upstream	1781	C/T	-
	PtoLhca2_SNP59	PtoLhca2_upstream	1879	C/G	-
	PtoLhca2_SNP60	PtoLhca2_upstream	1896	A/T	-
	PtoLhca2_SNP61	PtoLhca2_upstream	1943	C/A	-
	PtoLhca2_SNP62	PtoLhca2_upstream	1945	A/T	-
	PtoLhca2_SNP63	PtoLhca2_upstream	1956	A/G	-
	PtoLhca2_SNP64	PtoLhca2_upstream	1965	G/A	-
	PtoLhca2_SNP65	PtoLhca2_5'UTR	2005	C/T	-
	PtoLhca2_SNP66	PtoLhca2_5'UTR	2008	T/G	-
	PtoLhca2_SNP67	PtoLhca2_5'UTR	2027	C/A	-
	PtoLhca2_SNP68	PtoLhca2_5'UTR	2029	T/A	-
	PtoLhca2_SNP69	PtoLhca2_5'UTR	2046	A/T	-
	PtoLhca2_SNP70	PtoLhca2_5'UTR	2053	C/A	-
	PtoLhca2_SNP71	PtoLhca2_5'UTR	2055	C/A	-
	PtoLhca2_SNP72	PtoLhca2_5'UTR	2070	G/T	-
	PtoLhca2_SNP73	PtoLhca2_5'UTR	2091	T/A	-
	PtoLhca2_SNP74	PtoLhca2_5'UTR	2096	A/T	-
	PtoLhca2_SNP75	PtoLhca2_Exon1	2108	G/A	non-synonymous(Ala/Thr)
	PtoLhca2_SNP76	PtoLhca2_Exon1	2120	T/C	non-synonymous(Ser/Pro)
	PtoLhca2_SNP77	PtoLhca2_Exon1	2122	T/G	synonymous
	PtoLhca2_SNP78	PtoLhca2_Intron1	2169	C/G	-
	PtoLhca2_SNP79	PtoLhca2_Intron1	2185	T/C	-
	PtoLhca2_SNP80	PtoLhca2_Intron1	2294	A/G	-
	PtoLhca2_SNP81	PtoLhca2_Intron1	2341	T/C	-
	PtoLhca2_SNP82	PtoLhca2_Intron1	2387	C/T	-
	PtoLhca2_SNP83	PtoLhca2_Exon2	2434	G/A	non-synonymous(Gly/Arg)
	PtoLhca2_SNP84	PtoLhca2_Intron2	2676	A/G	-
	PtoLhca2_SNP85	PtoLhca2_Intron3	2773	A/G	-
	PtoLhca2_SNP86	PtoLhca2_Intron3	2808	C/A	-
	PtoLhca2_SNP87	PtoLhca2_Exon4	2872	G/A	synonymous
	PtoLhca2_SNP88	PtoLhca2_Exon4	2970	G/C	non-synonymous(Ser/Thr)
	PtoLhca2_SNP89	PtoLhca2_Exon4	2971	T/C	synonymous
	PtoLhca2_SNP90	PtoLhca2_Exon4	3043	C/T	synonymous
	PtoLhca2_SNP91	PtoLhca2_Exon4	3073	G/C	non-synonymous(Lys/Asn)
	PtoLhca2_SNP92	PtoLhca2_Exon4	3139	C/T	synonymous
	PtoLhca2_SNP93	PtoLhca2_Exon4	3271	T/C	synonymous
	PtoLhca2_SNP94	PtoLhca2_Exon4	3280	C/T	synonymous
	PtoLhca2_SNP95	PtoLhca2_Exon4	3307	T/C	synonymous
	PtoLhca2_SNP96	PtoLhca2_Exon4	3328	T/C	synonymous
	PtoLhca2_SNP97	PtoLhca2_3'UTR	3418	A/G	-
	PtoLhca2_SNP98	PtoLhca2_3'UTR	3463	T/C	-
	PtoLhca2_SNP99	PtoLhca2_3'UTR	3520	T/C	-
	PtoLhca2_SNP100	PtoLhca2_3'UTR	3723	G/A	-
	PtoLhca2_SNP101	PtoLhca2_3'UTR	3730	T/C	-
	PtoLhca2_SNP102	PtoLhca2_3'UTR	3735	A/G	-
	PtoLhca2_SNP103	PtoLhca2_downstream	3764	A/G	-
	PtoLhca2_SNP104	PtoLhca2_downstream	3765	T/G	-
	PtoLhca2_SNP105	PtoLhca2_downstream	3821	C/T	-
	PtoLhca2_SNP106	PtoLhca2_downstream	3936	A/G	-
	PtoLhca2_SNP107	PtoLhca2_downstream	3937	A/G	-
	PtoLhca2_SNP108	PtoLhca2_downstream	3969	G/T	-
	PtoLhca2_SNP109	PtoLhca2_downstream	4027	A/T	-
	PtoLhca2_SNP110	PtoLhca2_downstream	4028	A/T	-
	PtoLhca2_SNP111	PtoLhca2_downstream	4039	A/G	-
	PtoLhca2_SNP112	PtoLhca2_downstream	4068	T/A	-
	PtoLhca2_SNP113	PtoLhca2_downstream	4109	T/C	-
	PtoLhca2_SNP114	PtoLhca2_downstream	4128	T/C	-
	PtoLhca2_SNP115	PtoLhca2_downstream	4180	G/A	-
	PtoLhca2_SNP116	PtoLhca2_downstream	4240	T/C	-
	PtoLhca2_SNP117	PtoLhca2_downstream	4252	A/G	-
PtoPsbQ2.1	PtoPsbQ2.1_SNP1	PtoPsbQ2.1_downstream	15	G/A	-
	PtoPsbQ2.1_SNP2	PtoPsbQ2.1_downstream	16	G/A	-
	PtoPsbQ2.1_SNP3	PtoPsbQ2.1_downstream	64	T/A	-
	PtoPsbQ2.1_SNP4	PtoPsbQ2.1_downstream	83	C/T	-
	PtoPsbQ2.1_SNP5	PtoPsbQ2.1_downstream	97	C/G	-
	PtoPsbQ2.1_SNP6	PtoPsbQ2.1_downstream	111	T/C	-
	PtoPsbQ2.1_SNP7	PtoPsbQ2.1_downstream	182	T/G	-
	PtoPsbQ2.1_SNP8	PtoPsbQ2.1_downstream	202	T/C	-
	PtoPsbQ2.1_SNP9	PtoPsbQ2.1_downstream	238	A/C	-
	PtoPsbQ2.1_SNP10	PtoPsbQ2.1_downstream	251	C/T	-
	PtoPsbQ2.1_SNP11	PtoPsbQ2.1_downstream	276	T/C	-
	PtoPsbQ2.1_SNP12	PtoPsbQ2.1_downstream	357	G/A	-
	PtoPsbQ2.1_SNP13	PtoPsbQ2.1_downstream	366	C/T	-
	PtoPsbQ2.1_SNP14	PtoPsbQ2.1_downstream	410	C/T	-
	PtoPsbQ2.1_SNP15	PtoPsbQ2.1_downstream	418	C/T	-
	PtoPsbQ2.1_SNP16	PtoPsbQ2.1_downstream	435	G/T	-
	PtoPsbQ2.1_SNP17	PtoPsbQ2.1_3'UTR	611	T/C	-
	PtoPsbQ2.1_SNP18	PtoPsbQ2.1_3'UTR	612	G/A	-
	PtoPsbQ2.1_SNP19	PtoPsbQ2.1_3'UTR	651	A/C	-
	PtoPsbQ2.1_SNP20	PtoPsbQ2.1_3'UTR	674	G/T	-
	PtoPsbQ2.1_SNP21	PtoPsbQ2.1_3'UTR	775	A/C	-
	PtoPsbQ2.1_SNP22	PtoPsbQ2.1_3'UTR	816	C/A	-
	PtoPsbQ2.1_SNP23	PtoPsbQ2.1_Exon3	972	T/G	synonymous
	PtoPsbQ2.1_SNP24	PtoPsbQ2.1_Intron2	1017	A/G	-
	PtoPsbQ2.1_SNP25	PtoPsbQ2.1_Intron2	1042	T/C	-
	PtoPsbQ2.1_SNP26	PtoPsbQ2.1_Exon2	1150	A/G	synonymous
	PtoPsbQ2.1_SNP27	PtoPsbQ2.1_Intron1	1430	T/C	-
	PtoPsbQ2.1_SNP28	PtoPsbQ2.1_Intron1	1459	T/C	-
	PtoPsbQ2.1_SNP29	PtoPsbQ2.1_Intron1	1466	C/T	-
	PtoPsbQ2.1_SNP30	PtoPsbQ2.1_Intron1	1492	A/G	-
	PtoPsbQ2.1_SNP31	PtoPsbQ2.1_Intron1	1585	G/T	-
	PtoPsbQ2.1_SNP32	PtoPsbQ2.1_Intron1	1588	T/G	-
	PtoPsbQ2.1_SNP33	PtoPsbQ2.1_Intron1	1599	T/C	-
	PtoPsbQ2.1_SNP34	PtoPsbQ2.1_Intron1	1602	G/A	-
	PtoPsbQ2.1_SNP35	PtoPsbQ2.1_Intron1	1621	T/C	-
	PtoPsbQ2.1_SNP36	PtoPsbQ2.1_Intron1	1630	G/A	-
	PtoPsbQ2.1_SNP37	PtoPsbQ2.1_Intron1	1718	C/A	-
	PtoPsbQ2.1_SNP38	PtoPsbQ2.1_Intron1	1720	A/T	-
	PtoPsbQ2.1_SNP39	PtoPsbQ2.1_Exon1	1784	G/A	synonymous
	PtoPsbQ2.1_SNP40	PtoPsbQ2.1_Exon1	1934	G/A	synonymous
	PtoPsbQ2.1_SNP41	PtoPsbQ2.1_Exon1	1937	A/T	synonymous
	PtoPsbQ2.1_SNP42	PtoPsbQ2.1_upstream	2277	T/C	-
	PtoPsbQ2.1_SNP43	PtoPsbQ2.1_upstream	2327	A/G	-
	PtoPsbQ2.1_SNP44	PtoPsbQ2.1_upstream	2385	C/A	-
	PtoPsbQ2.1_SNP45	PtoPsbQ2.1_upstream	2412	C/G	-
	PtoPsbQ2.1_SNP46	PtoPsbQ2.1_upstream	2443	T/C	-
	PtoPsbQ2.1_SNP47	PtoPsbQ2.1_upstream	2446	T/A	-
	PtoPsbQ2.1_SNP48	PtoPsbQ2.1_upstream	2447	G/A	-
	PtoPsbQ2.1_SNP49	PtoPsbQ2.1_upstream	2467	C/A	-
	PtoPsbQ2.1_SNP50	PtoPsbQ2.1_upstream	2493	T/C	-
	PtoPsbQ2.1_SNP51	PtoPsbQ2.1_upstream	2544	A/G	-
	PtoPsbQ2.1_SNP52	PtoPsbQ2.1_upstream	2547	G/C	-
	PtoPsbQ2.1_SNP53	PtoPsbQ2.1_upstream	2568	G/A	-
	PtoPsbQ2.1_SNP54	PtoPsbQ2.1_upstream	2623	A/G	-
	PtoPsbQ2.1_SNP55	PtoPsbQ2.1_upstream	2664	T/A	-
	PtoPsbQ2.1_SNP56	PtoPsbQ2.1_upstream	2704	T/A	-
	PtoPsbQ2.1_SNP57	PtoPsbQ2.1_upstream	2722	T/C	-
	PtoPsbQ2.1_SNP58	PtoPsbQ2.1_upstream	2840	G/C	-
	PtoPsbQ2.1_SNP59	PtoPsbQ2.1_upstream	2934	T/C	-
	PtoPsbQ2.1_SNP60	PtoPsbQ2.1_upstream	2977	T/A	-
	PtoPsbQ2.1_SNP61	PtoPsbQ2.1_upstream	3002	A/G	-
	PtoPsbQ2.1_SNP62	PtoPsbQ2.1_upstream	3022	T/C	-
	PtoPsbQ2.1_SNP63	PtoPsbQ2.1_upstream	3034	T/G	-
	PtoPsbQ2.1_SNP64	PtoPsbQ2.1_upstream	3041	G/A	-
	PtoPsbQ2.1_SNP65	PtoPsbQ2.1_upstream	3055	G/A	-
	PtoPsbQ2.1_SNP66	PtoPsbQ2.1_upstream	3058	G/A	-
	PtoPsbQ2.1_SNP67	PtoPsbQ2.1_upstream	3065	G/A	-
	PtoPsbQ2.1_SNP68	PtoPsbQ2.1_upstream	3069	T/C	-
	PtoPsbQ2.1_SNP69	PtoPsbQ2.1_upstream	3124	T/C	-
	PtoPsbQ2.1_SNP70	PtoPsbQ2.1_upstream	3141	A/T	-
	PtoPsbQ2.1_SNP71	PtoPsbQ2.1_upstream	3176	T/A	-
	PtoPsbQ2.1_SNP72	PtoPsbQ2.1_upstream	3189	T/G	-
	PtoPsbQ2.1_SNP73	PtoPsbQ2.1_upstream	3195	T/C	-
	PtoPsbQ2.1_SNP74	PtoPsbQ2.1_upstream	3230	T/C	-
	PtoPsbQ2.1_SNP75	PtoPsbQ2.1_upstream	3314	T/C	-
	PtoPsbQ2.1_SNP76	PtoPsbQ2.1_upstream	3389	C/T	-
	PtoPsbQ2.1_SNP77	PtoPsbQ2.1_upstream	3397	T/A	-
	PtoPsbQ2.1_SNP78	PtoPsbQ2.1_upstream	3459	T/C	-
	PtoPsbQ2.1_SNP79	PtoPsbQ2.1_upstream	3460	A/G	-
	PtoPsbQ2.1_SNP80	PtoPsbQ2.1_upstream	3483	G/A	-
	PtoPsbQ2.1_SNP81	PtoPsbQ2.1_upstream	3508	A/G	-
	PtoPsbQ2.1_SNP82	PtoPsbQ2.1_upstream	3557	T/C	-
	PtoPsbQ2.1_SNP83	PtoPsbQ2.1_upstream	3571	A/G	-
	PtoPsbQ2.1_SNP84	PtoPsbQ2.1_upstream	3575	A/G	-
	PtoPsbQ2.1_SNP85	PtoPsbQ2.1_upstream	3613	T/C	-
	PtoPsbQ2.1_SNP86	PtoPsbQ2.1_upstream	3659	C/A	-
	PtoPsbQ2.1_SNP87	PtoPsbQ2.1_upstream	3953	T/C	-
	PtoPsbQ2.1_SNP88	PtoPsbQ2.1_upstream	4113	A/T	-
	PtoPsbQ2.1_SNP89	PtoPsbQ2.1_upstream	4122	A/T	-
	PtoPsbQ2.1_SNP90	PtoPsbQ2.1_upstream	4137	T/A	-
PtoChlI1	PtoChlI1_SNP1	PtoChlI1_downstream	51	C/G	-
	PtoChlI1_SNP2	PtoChlI1_downstream	94	A/C	-
	PtoChlI1_SNP3	PtoChlI1_downstream	253	C/T	-
	PtoChlI1_SNP4	PtoChlI1_Intron2	1814	G/A	-
	PtoChlI1_SNP5	PtoChlI1_Intron2	1848	C/T	-
	PtoChlI1_SNP6	PtoChlI1_Intron2	1857	T/G	-
	PtoChlI1_SNP7	PtoChlI1_Intron2	1890	C/T	-
	PtoChlI1_SNP8	PtoChlI1_Intron2	1932	C/T	-
	PtoChlI1_SNP9	PtoChlI1_Intron2	1989	A/G	-
	PtoChlI1_SNP10	PtoChlI1_Intron2	2004	A/C	-
	PtoChlI1_SNP11	PtoChlI1_Intron2	2013	C/T	-
	PtoChlI1_SNP12	PtoChlI1_Intron2	2075	T/C	-
	PtoChlI1_SNP13	PtoChlI1_Intron1	2280	G/A	-
	PtoChlI1_SNP14	PtoChlI1_Intron1	2294	T/A	-
	PtoChlI1_SNP15	PtoChlI1_Intron1	2389	G/T	-
	PtoChlI1_SNP16	PtoChlI1_5'UTR	2536	T/C	-
	PtoChlI1_SNP17	PtoChlI1_5'UTR	2549	G/A	-
	PtoChlI1_SNP18	PtoChlI1_5'UTR	2600	T/C	-
	PtoChlI1_SNP19	PtoChlI1_upstream	2735	A/G	-
	PtoChlI1_SNP20	PtoChlI1_upstream	2759	T/A	-
	PtoChlI1_SNP21	PtoChlI1_upstream	2763	T/A	-
	PtoChlI1_SNP22	PtoChlI1_upstream	2779	T/A	-
	PtoChlI1_SNP23	PtoChlI1_upstream	2798	A/G	-
	PtoChlI1_SNP24	PtoChlI1_upstream	2819	C/A	-
	PtoChlI1_SNP25	PtoChlI1_upstream	2862	T/C	-
	PtoChlI1_SNP26	PtoChlI1_upstream	2918	T/C	-
	PtoChlI1_SNP27	PtoChlI1_upstream	3212	G/T	-
	PtoChlI1_SNP28	PtoChlI1_upstream	3357	C/T	-
	PtoChlI1_SNP29	PtoChlI1_upstream	3453	A/T	-
	PtoChlI1_SNP30	PtoChlI1_upstream	3459	C/T	-
	PtoChlI1_SNP31	PtoChlI1_upstream	3485	G/A	-
	PtoChlI1_SNP32	PtoChlI1_upstream	3544	T/A	-
	PtoChlI1_SNP33	PtoChlI1_upstream	3567	C/A	-
	PtoChlI1_SNP34	PtoChlI1_upstream	3586	A/C	-
PtoMIR6464	PtoMIR6464_SNP1	PtoMIR6464_primarily region	77	G/A	-
	PtoMIR6464_SNP2	PtoMIR6464_primarily region	88	A/G	-
	PtoMIR6464_SNP3	PtoMIR6464_primarily region	102	C/G	-
	PtoMIR6464_SNP4	PtoMIR6464_primarily region	152	T/A	-
	PtoMIR6464_SNP5	PtoMIR6464_primarily region	193	A/C	-
	PtoMIR6464_SNP6	PtoMIR6464_primarily region	312	G/A	-
	PtoMIR6464_SNP7	PtoMIR6464_primarily region	322	T/C	-
	PtoMIR6464_SNP8	PtoMIR6464_primarily region	347	A/T	-
	PtoMIR6464_SNP9	PtoMIR6464_primarily region	361	C/G	-
	PtoMIR6464_SNP10	PtoMIR6464_primarily region	367	T/G	-
	PtoMIR6464_SNP11	PtoMIR6464_primarily region	390	T/C	-
	PtoMIR6464_SNP12	PtoMIR6464_primarily region	426	T/A	-
	PtoMIR6464_SNP13	PtoMIR6464_primarily region	461	T/C	-
	PtoMIR6464_SNP14	PtoMIR6464_primarily region	498	T/C	-
	PtoMIR6464_SNP15	PtoMIR6464_primarily region	511	T/A	-
	PtoMIR6464_SNP16	PtoMIR6464_primarily region	535	A/G	-
	PtoMIR6464_SNP17	PtoMIR6464_primarily region	550	A/C	-
	PtoMIR6464_SNP18	PtoMIR6464_primarily region	551	C/T	-
	PtoMIR6464_SNP19	PtoMIR6464_primarily region	586	T/A	-
	PtoMIR6464_SNP20	PtoMIR6464_primarily region	592	C/G	-
	PtoMIR6464_SNP21	PtoMIR6464_primarily region	601	C/T	-
	PtoMIR6464_SNP22	PtoMIR6464__precursor region	626	A/G	-
	PtoMIR6464_SNP23	PtoMIR6464__precursor region	648	T/C	-
	PtoMIR6464_SNP24	PtoMIR6464__precursor region	654	A/C	-
	PtoMIR6464_SNP25	PtoMIR6464_primarily region	726	G/A	-
	PtoMIR6464_SNP26	PtoMIR6464_primarily region	892	G/A	-
	PtoMIR6464_SNP27	PtoMIR6464_primarily region	936	C/T	-
PtoMIR6466	PtoMIR6466_SNP1	PtoMIR64661_primarily region	93	T/C	-
	PtoMIR6466_SNP2	PtoMIR64661__precursor region	650	A/C	-
	PtoMIR6466_SNP3	PtoMIR64662__precursor region	771	G/T	-
	PtoMIR6466_SNP4	PtoMIR64662_primarily region	876	G/A	-
	PtoMIR6466_SNP5	PtoMIR64662_primarily region	934	T/G	-
	PtoMIR6466_SNP6	PtoMIR64662_primarily region	997	A/C	-
	PtoMIR6466_SNP7	PtoMIR64662_primarily region	1342	A/C	-
	PtoMIR6466_SNP8	PtoMIR64662_primarily region	1392	A/T	-
PtoPsbW	PtoPsbW_SNP1	PtoPsbW_downstream	36	A/G	-
	PtoPsbW_SNP2	PtoPsbW_downstream	176	A/G	-
	PtoPsbW_SNP3	PtoPsbW_downstream	203	T/C	-
	PtoPsbW_SNP4	PtoPsbW_downstream	216	A/G	-
	PtoPsbW_SNP5	PtoPsbW_downstream	228	C/A	-
	PtoPsbW_SNP6	PtoPsbW_downstream	283	T/C	-
	PtoPsbW_SNP7	PtoPsbW_downstream	311	G/T	-
	PtoPsbW_SNP8	PtoPsbW_downstream	340	T/A	-
	PtoPsbW_SNP9	PtoPsbW_3'UTR	514	A/T	-
	PtoPsbW_SNP10	PtoPsbW_3'UTR	516	A/T	-
	PtoPsbW_SNP11	PtoPsbW_3'UTR	517	T/G	-
	PtoPsbW_SNP12	PtoPsbW_3'UTR	518	T/A	-
	PtoPsbW_SNP13	PtoPsbW_3'UTR	538	G/T	-
	PtoPsbW_SNP14	PtoPsbW_3'UTR	553	C/T	-
	PtoPsbW_SNP15	PtoPsbW_3'UTR	563	A/G	-
	PtoPsbW_SNP16	PtoPsbW_3'UTR	603	G/A	-
	PtoPsbW_SNP17	PtoPsbW_Intron	1048	A/G	-
	PtoPsbW_SNP18	PtoPsbW_Intron	1067	C/G	-
	PtoPsbW_SNP19	PtoPsbW_Intron	1127	A/C	-
	PtoPsbW_SNP20	PtoPsbW_Intron	1133	T/A	-
	PtoPsbW_SNP21	PtoPsbW_Intron	1184	C/T	-
	PtoPsbW_SNP22	PtoPsbW_Intron	1188	G/A	-
	PtoPsbW_SNP23	PtoPsbW_Intron	1205	G/A	-
	PtoPsbW_SNP24	PtoPsbW_Intron	1218	G/A	-
	PtoPsbW_SNP25	PtoPsbW_Intron	1253	G/A	-
	PtoPsbW_SNP26	PtoPsbW_Intron	1259	C/A	-
	PtoPsbW_SNP27	PtoPsbW_Exon1	1279	A/T	non-synonymous(Cys/Ser)
	PtoPsbW_SNP28	PtoPsbW_Exon1	1340	A/G	synonymous
	PtoPsbW_SNP29	PtoPsbW_5'UTR	1392	T/C	-
	PtoPsbW_SNP30	PtoPsbW_5'UTR	1403	A/G	-
	PtoPsbW_SNP31	PtoPsbW_5'UTR	1432	A/T	-
	PtoPsbW_SNP32	PtoPsbW_5'UTR	1437	A/G	-
	PtoPsbW_SNP33	PtoPsbW_5'UTR	1512	A/G	-
	PtoPsbW_SNP34	PtoPsbW_upstream	1564	T/G	-
	PtoPsbW_SNP35	PtoPsbW_upstream	1618	T/C	-
	PtoPsbW_SNP36	PtoPsbW_upstream	1720	C/T	-
	PtoPsbW_SNP37	PtoPsbW_upstream	1754	G/A	-
	PtoPsbW_SNP38	PtoPsbW_upstream	1795	C/A	-
	PtoPsbW_SNP39	PtoPsbW_upstream	1800	C/T	-
	PtoPsbW_SNP40	PtoPsbW_upstream	1819	A/G	-
	PtoPsbW_SNP41	PtoPsbW_upstream	1901	G/A	-
	PtoPsbW_SNP42	PtoPsbW_upstream	1940	T/C	-
	PtoPsbW_SNP43	PtoPsbW_upstream	2047	A/T	-
	PtoPsbW_SNP44	PtoPsbW_upstream	2059	C/T	-
	PtoPsbW_SNP45	PtoPsbW_upstream	2552	G/A	-
	PtoPsbW_SNP46	PtoPsbW_upstream	3095	A/C	-
	PtoPsbW_SNP47	PtoPsbW_upstream	3238	T/C	-
	PtoPsbW_SNP48	PtoPsbW_upstream	3310	T/C	-
	PtoPsbW_SNP49	PtoPsbW_upstream	3399	G/A	-
	PtoPsbW_SNP50	PtoPsbW_upstream	3412	C/G	-
	PtoPsbW_SNP51	PtoPsbW_upstream	3424	A/C	-
	PtoPsbW_SNP52	PtoPsbW_upstream	3508	C/A	-
PtoCAB1	PtoCAB1_SNP1	PtoCAB1_downstream	27	A/T	-
	PtoCAB1_SNP2	PtoCAB1_downstream	248	A/T	-
	PtoCAB1_SNP3	PtoCAB1_downstream	259	A/G	-
	PtoCAB1_SNP4	PtoCAB1_downstream	264	A/T	-
	PtoCAB1_SNP5	PtoCAB1_downstream	318	G/C	-
	PtoCAB1_SNP6	PtoCAB1_3'UTR	516	G/T	-
	PtoCAB1_SNP7	PtoCAB1_3'UTR	787	C/A	-
	PtoCAB1_SNP8	PtoCAB1_3'UTR	793	G/T	-
	PtoCAB1_SNP9	PtoCAB1_Exon	949	C/T	synonymous
	PtoCAB1_SNP10	PtoCAB1_Exon	1246	A/T	synonymous
	PtoCAB1_SNP11	PtoCAB1_Exon	1273	G/C	synonymous
	PtoCAB1_SNP12	PtoCAB1_Exon	1339	T/C	synonymous
	PtoCAB1_SNP13	PtoCAB1_Exon	1394	C/T	non-synonymous(Ser/Asn)
	PtoCAB1_SNP14	PtoCAB1_Exon	1453	A/C	non-synonymous(Ser/Arg)
	PtoCAB1_SNP15	PtoCAB1_Exon	1478	T/G	non-synonymous(Glu/Ala)
	PtoCAB1_SNP16	PtoCAB1_Exon	1489	A/T	non-synonymous(Phe/Leu)
	PtoCAB1_SNP17	PtoCAB1_Exon	1648	C/T	synonymous
	PtoCAB1_SNP18	PtoCAB1_Exon	1663	A/G	synonymous
	PtoCAB1_SNP19	PtoCAB1_Exon	1710	G/A	non-synonymous(Arg/Gly)
	PtoCAB1_SNP20	PtoCAB1_Exon	1712	T/A	non-synonymous(Glu/Val)
	PtoCAB1_SNP21	PtoCAB1_Exon	1727	G/A	non-synonymous(Thr/Ile)
	PtoCAB1_SNP22	PtoCAB1_Exon	1729	C/A	non-synonymous(Met/Ile)
	PtoCAB1_SNP23	PtoCAB1_5'UTR	1764	T/C	-
	PtoCAB1_SNP24	PtoCAB1_5'UTR	1807	T/C	-
	PtoCAB1_SNP25	PtoCAB1_upstream	1861	G/T	-
	PtoCAB1_SNP26	PtoCAB1_upstream	1867	T/C	-
	PtoCAB1_SNP27	PtoCAB1_upstream	1871	C/T	-
	PtoCAB1_SNP28	PtoCAB1_upstream	1930	G/T	-
	PtoCAB1_SNP29	PtoCAB1_upstream	1949	G/A	-
	PtoCAB1_SNP30	PtoCAB1_upstream	1951	T/A	-
	PtoCAB1_SNP31	PtoCAB1_upstream	1957	G/A	-
	PtoCAB1_SNP32	PtoCAB1_upstream	1963	G/A	-
	PtoCAB1_SNP33	PtoCAB1_upstream	1973	A/G	-
	PtoCAB1_SNP34	PtoCAB1_upstream	2028	T/C	-
	PtoCAB1_SNP35	PtoCAB1_upstream	2044	C/T	-
	PtoCAB1_SNP36	PtoCAB1_upstream	2101	A/G	-
	PtoCAB1_SNP37	PtoCAB1_upstream	2188	T/A	-
	PtoCAB1_SNP38	PtoCAB1_upstream	2199	A/G	-
	PtoCAB1_SNP39	PtoCAB1_upstream	2200	T/C	-
	PtoCAB1_SNP40	PtoCAB1_upstream	2205	G/T	-
	PtoCAB1_SNP41	PtoCAB1_upstream	2221	C/T	-
	PtoCAB1_SNP42	PtoCAB1_upstream	2232	C/T	-
	PtoCAB1_SNP43	PtoCAB1_upstream	2251	C/T	-
	PtoCAB1_SNP44	PtoCAB1_upstream	2253	G/A	-
	PtoCAB1_SNP45	PtoCAB1_upstream	2256	C/T	-
	PtoCAB1_SNP46	PtoCAB1_upstream	2272	C/T	-
	PtoCAB1_SNP47	PtoCAB1_upstream	2292	C/T	-
	PtoCAB1_SNP48	PtoCAB1_upstream	2294	G/A	-
	PtoCAB1_SNP49	PtoCAB1_upstream	2301	T/G	-
	PtoCAB1_SNP50	PtoCAB1_upstream	2305	C/T	-
	PtoCAB1_SNP51	PtoCAB1_upstream	2365	A/T	-
	PtoCAB1_SNP52	PtoCAB1_upstream	2372	T/A	-
	PtoCAB1_SNP53	PtoCAB1_upstream	2380	T/C	-
	PtoCAB1_SNP54	PtoCAB1_upstream	2394	A/T	-
	PtoCAB1_SNP55	PtoCAB1_upstream	2403	A/G	-
	PtoCAB1_SNP56	PtoCAB1_upstream	2411	T/A	-
	PtoCAB1_SNP57	PtoCAB1_upstream	2531	C/A	-
	PtoCAB1_SNP58	PtoCAB1_upstream	2545	C/T	-
	PtoCAB1_SNP59	PtoCAB1_upstream	2565	C/A	-
	PtoCAB1_SNP60	PtoCAB1_upstream	2576	A/C	-
	PtoCAB1_SNP61	PtoCAB1_upstream	2632	A/C	-
	PtoCAB1_SNP62	PtoCAB1_upstream	2666	T/G	-
	PtoCAB1_SNP63	PtoCAB1_upstream	2669	G/T	-
	PtoCAB1_SNP64	PtoCAB1_upstream	2676	C/A	-
	PtoCAB1_SNP65	PtoCAB1_upstream	2714	T/C	-
	PtoCAB1_SNP66	PtoCAB1_upstream	2731	G/A	-
	PtoCAB1_SNP67	PtoCAB1_upstream	2866	T/C	-
	PtoCAB1_SNP68	PtoCAB1_upstream	2894	A/G	-
	PtoCAB1_SNP69	PtoCAB1_upstream	2905	T/A	-
	PtoCAB1_SNP70	PtoCAB1_upstream	2926	T/C	-
	PtoCAB1_SNP71	PtoCAB1_upstream	2956	C/T	-
	PtoCAB1_SNP72	PtoCAB1_upstream	3070	T/C	-
	PtoCAB1_SNP73	PtoCAB1_upstream	3114	G/A	-
	PtoCAB1_SNP74	PtoCAB1_upstream	3130	A/C	-
	PtoCAB1_SNP75	PtoCAB1_upstream	3148	G/A	-
	PtoCAB1_SNP76	PtoCAB1_upstream	3197	G/T	-
	PtoCAB1_SNP77	PtoCAB1_upstream	3217	C/T	-
	PtoCAB1_SNP78	PtoCAB1_upstream	3323	T/C	-
	PtoCAB1_SNP79	PtoCAB1_upstream	3441	A/G	-
	PtoCAB1_SNP80	PtoCAB1_upstream	3445	G/T	-
	PtoCAB1_SNP81	PtoCAB1_upstream	3479	G/A	-
	PtoCAB1_SNP82	PtoCAB1_upstream	3486	C/A	-
	PtoCAB1_SNP83	PtoCAB1_upstream	3500	T/A	-
	PtoCAB1_SNP84	PtoCAB1_upstream	3528	A/G	-
	PtoCAB1_SNP85	PtoCAB1_upstream	3529	A/G	-
	PtoCAB1_SNP86	PtoCAB1_upstream	3679	G/T	-
L113156	L113156_SNP1	L113156_up	11	C/T	-
	L113156_SNP2	L113156_up	21	T/A	-
	L113156_SNP3	L113156_up	37	G/A	-
	L113156_SNP4	L113156_up	39	T/G	-
	L113156_SNP5	L113156_up	93	T/C	-
	L113156_SNP6	L113156_up	106	A/T	-
	L113156_SNP7	L113156_up	129	T/G	-
	L113156_SNP8	L113156_up	141	T/A	-
	L113156_SNP9	L113156_up	171	A/G	-
	L113156_SNP10	L113156_up	224	C/A	-
	L113156_SNP11	L113156_up	399	A/C	-
	L113156_SNP12	L113156_up	721	T/A	-
	L113156_SNP13	L113156_up	916	A/G	-
	L113156_SNP14	L113156_up	1006	G/A	-
	L113156_SNP15	L113156_up	1104	G/C	-
	L113156_SNP16	L113156_up	1182	T/G	-
	L113156_SNP17	L113156_up	1374	G/T	-
	L113156_SNP18	L113156_up	1396	T/C	-
	L113156_SNP19	L113156_up	1481	T/A	-
	L113156_SNP20	L113156_up	1632	A/C	-
	L113156_SNP21	L113156_up	1930	C/T	-
	L113156_SNP22	L113156_up	1994	A/T	-
	L113156_SNP23	L113156_body	2046	C/T	-
	L113156_SNP24	L113156_body	2101	C/T	-
	L113156_SNP25	L113156_body	2111	T/G	-
	L113156_SNP26	L113156_body	2221	T/G	-
	L113156_SNP27	L113156_body	2378	C/A	-
	L113156_SNP28	L113156_body	2392	A/T	-
	L113156_SNP29	L113156_body	2435	G/T	-
	L113156_SNP30	L113156_body	2452	A/G	-
	L113156_SNP31	L113156_body	2520	C/T	-
	L113156_SNP32	L113156_body	2551	A/C	-
	L113156_SNP33	L113156_body	2555	A/C	-
	L113156_SNP34	L113156_body	2577	A/G	-
	L113156_SNP35	L113156_body	2653	G/A	-
	L113156_SNP36	L113156_body	2750	A/G	-
	L113156_SNP37	L113156_body	2879	A/G	-
	L113156_SNP38	L113156_body	2902	G/A	-
	L113156_SNP39	L113156_body	2937	C/G	-
	L113156_SNP40	L113156_body	2966	T/A	-
	L113156_SNP41	L113156_body	2974	A/G	-
	L113156_SNP42	L113156_body	2987	C/A	-
	L113156_SNP43	L113156_body	3023	A/G	-
	L113156_SNP44	L113156_body	3043	A/G	-
	L113156_SNP45	L113156_body	3169	G/A	-
	L113156_SNP46	L113156_body	3214	A/G	-
	L113156_SNP47	L113156_body	3218	C/T	-
	L113156_SNP48	L113156_body	3240	C/A	-
	L113156_SNP49	L113156_body	3296	T/C	-
	L113156_SNP50	L113156_body	3353	A/C	-
	L113156_SNP51	L113156_body	3363	A/G	-
	L113156_SNP52	L113156_body	3502	G/A	-
	L113156_SNP53	L113156_body	3599	G/T	-
	L113156_SNP54	L113156_body	3645	G/T	-
	L113156_SNP55	L113156_body	3692	G/A	-
	L113156_SNP56	L113156_body	3761	G/T	-
	L113156_SNP57	L113156_body	3786	C/A	-
	L113156_SNP58	L113156_body	3896	G/C	-
	L113156_SNP59	L113156_body	3919	A/C	-
	L113156_SNP60	L113156_body	4005	C/T	-
	L113156_SNP61	L113156_down	4547	A/G	-
	L113156_SNP62	L113156_down	4597	C/A	-
	L113156_SNP63	L113156_down	4710	T/C	-
	L113156_SNP64	L113156_down	4716	C/T	-
	L113156_SNP65	L113156_down	4738	G/A	-
	L113156_SNP66	L113156_down	4757	G/C	-
	L113156_SNP67	L113156_down	4761	T/A	-
	L113156_SNP68	L113156_down	4817	C/T	-
	L113156_SNP69	L113156_down	4819	C/T	-
PtoLhsb4.3	PtoLhsb4.3_SNP1	PtoLhsb4.3_Exon2	1380	G/A	synonymous
	PtoLhsb4.3_SNP2	PtoLhsb4.3_Exon1	1560	A/G	synonymous
	PtoLhsb4.3_SNP3	PtoLhsb4.3_Exon1	1569	T/A	synonymous
	PtoLhsb4.3_SNP4	PtoLhsb4.3_Exon1	1638	A/G	synonymous
	PtoLhsb4.3_SNP5	PtoLhsb4.3_Exon1	1659	A/G	synonymous
	PtoLhsb4.3_SNP6	PtoLhsb4.3_Exon1	1662	T/C	synonymous
	PtoLhsb4.3_SNP7	PtoLhsb4.3_Exon1	1682	C/A	non-synonymous(Ala/Ser)
	PtoLhsb4.3_SNP8	PtoLhsb4.3_Exon1	1685	A/C	non-synonymous(Phe/Val)
	PtoLhsb4.3_SNP9	PtoLhsb4.3_Exon1	1737	G/A	synonymous
	PtoLhsb4.3_SNP10	PtoLhsb4.3_Exon1	1777	T/C	non-synonymous(Lys/Arg)
	PtoLhsb4.3_SNP11	PtoLhsb4.3_Exon1	1779	G/A	synonymous
	PtoLhsb4.3_SNP12	PtoLhsb4.3_Exon1	1791	T/C	synonymous
	PtoLhsb4.3_SNP13	PtoLhsb4.3_Exon1	1800	T/C	synonymous
	PtoLhsb4.3_SNP14	PtoLhsb4.3_Exon1	1818	G/A	synonymous
	PtoLhsb4.3_SNP15	PtoLhsb4.3_Exon1	1848	T/C	synonymous
	PtoLhsb4.3_SNP16	PtoLhsb4.3_Exon1	1893	C/T	synonymous
	PtoLhsb4.3_SNP17	PtoLhsb4.3_Exon1	1923	G/A	synonymous
	PtoLhsb4.3_SNP18	PtoLhsb4.3_Exon1	1946	A/C	non-synonymous(Ser/Ala)
	PtoLhsb4.3_SNP19	PtoLhsb4.3_Exon1	1958	T/C	non-synonymous(Ile/Val)
	PtoLhsb4.3_SNP20	PtoLhsb4.3_Exon1	1959	A/G	synonymous
	PtoLhsb4.3_SNP21	PtoLhsb4.3_Exon1	1977	C/A	non-synonymous(Met/Ile)
	PtoLhsb4.3_SNP22	PtoLhsb4.3_Exon1	1986	A/G	synonymous
	PtoLhsb4.3_SNP23	PtoLhsb4.3_5'UTR	2030	A/G	-
	PtoLhsb4.3_SNP24	PtoLhsb4.3_5'UTR	2060	T/C	-
	PtoLhsb4.3_SNP25	PtoLhsb4.3_5'UTR	2091	G/T	-
	PtoLhsb4.3_SNP26	PtoLhsb4.3_5'UTR	2120	A/G	-
	PtoLhsb4.3_SNP27	PtoLhsb4.3_upstream	2227	T/C	-
	PtoLhsb4.3_SNP28	PtoLhsb4.3_upstream	2241	T/A	-
	PtoLhsb4.3_SNP29	PtoLhsb4.3_upstream	2254	G/T	-
	PtoLhsb4.3_SNP30	PtoLhsb4.3_upstream	2263	G/T	-
	PtoLhsb4.3_SNP31	PtoLhsb4.3_upstream	2777	A/G	-
	PtoLhsb4.3_SNP32	PtoLhsb4.3_upstream	3554	G/A	-
	PtoLhsb4.3_SNP33	PtoLhsb4.3_upstream	3755	C/T	-
	PtoLhsb4.3_SNP34	PtoLhsb4.3_upstream	3767	A/G	-
	PtoLhsb4.3_SNP35	PtoLhsb4.3_upstream	3831	G/T	-
	PtoLhsb4.3_SNP36	PtoLhsb4.3_upstream	3845	A/G	-
	PtoLhsb4.3_SNP37	PtoLhsb4.3_upstream	3997	C/T	-
	PtoLhsb4.3_SNP38	PtoLhsb4.3_upstream	4016	C/T	-
	PtoLhsb4.3_SNP39	PtoLhsb4.3_upstream	4134	T/C	-
	PtoLhsb4.3_SNP40	PtoLhsb4.3_upstream	4137	T/C	-
PtoPsbX1	PtoPsbX1_SNP1	PtoPsbX1_downstream	22	A/G	-
	PtoPsbX1_SNP2	PtoPsbX1_downstream	31	T/C	-
	PtoPsbX1_SNP3	PtoPsbX1_downstream	56	T/C	-
	PtoPsbX1_SNP4	PtoPsbX1_downstream	97	T/G	-
	PtoPsbX1_SNP5	PtoPsbX1_downstream	114	T/A	-
	PtoPsbX1_SNP6	PtoPsbX1_downstream	228	T/C	-
	PtoPsbX1_SNP7	PtoPsbX1_downstream	245	C/T	-
	PtoPsbX1_SNP8	PtoPsbX1_downstream	305	T/C	-
	PtoPsbX1_SNP9	PtoPsbX1_downstream	355	T/C	-
	PtoPsbX1_SNP10	PtoPsbX1_downstream	356	A/G	-
	PtoPsbX1_SNP11	PtoPsbX1_3'UTR	617	A/T	-
	PtoPsbX1_SNP12	PtoPsbX1_3'UTR	619	A/T	-
	PtoPsbX1_SNP13	PtoPsbX1_3'UTR	624	T/A	-
	PtoPsbX1_SNP14	PtoPsbX1_3'UTR	663	T/G	-
	PtoPsbX1_SNP15	PtoPsbX1_3'UTR	687	A/G	-
	PtoPsbX1_SNP16	PtoPsbX1_3'UTR	690	A/T	-
	PtoPsbX1_SNP17	PtoPsbX1_3'UTR	738	A/G	-
	PtoPsbX1_SNP18	PtoPsbX1_3'UTR	768	G/A	-
	PtoPsbX1_SNP19	PtoPsbX1_3'UTR	770	C/G	-
	PtoPsbX1_SNP20	PtoPsbX1_3'UTR	816	A/G	-
	PtoPsbX1_SNP21	PtoPsbX1_3'UTR	835	G/C	-
	PtoPsbX1_SNP22	PtoPsbX1_3'UTR	840	C/T	-
	PtoPsbX1_SNP23	PtoPsbX1_3'UTR	845	C/G	-
	PtoPsbX1_SNP24	PtoPsbX1_3'UTR	849	T/C	-
	PtoPsbX1_SNP25	PtoPsbX1_3'UTR	872	A/T	-
	PtoPsbX1_SNP26	PtoPsbX1_3'UTR	875	G/A	-
	PtoPsbX1_SNP27	PtoPsbX1_3'UTR	970	G/A	-
	PtoPsbX1_SNP28	PtoPsbX1_3'UTR	1036	C/A	-
	PtoPsbX1_SNP29	PtoPsbX1_3'UTR	1117	C/A	-
	PtoPsbX1_SNP30	PtoPsbX1_Exon	1183	A/G	synonymous
	PtoPsbX1_SNP31	PtoPsbX1_Exon	1369	T/A	synonymous
	PtoPsbX1_SNP32	PtoPsbX1_Exon	1375	A/G	synonymous
	PtoPsbX1_SNP33	PtoPsbX1_Exon	1417	A/G	synonymous
	PtoPsbX1_SNP34	PtoPsbX1_5'UTR	1724	C/G	-
	PtoPsbX1_SNP35	PtoPsbX1_5'UTR	1890	A/T	-
	PtoPsbX1_SNP36	PtoPsbX1_5'UTR	1929	T/C	-
	PtoPsbX1_SNP37	PtoPsbX1_5'UTR	1936	T/C	-
	PtoPsbX1_SNP38	PtoPsbX1_5'UTR	1938	A/G	-
	PtoPsbX1_SNP39	PtoPsbX1_5'UTR	1971	C/T	-
	PtoPsbX1_SNP40	PtoPsbX1_5'UTR	1981	A/G	-
	PtoPsbX1_SNP41	PtoPsbX1_5'UTR	1992	A/G	-
	PtoPsbX1_SNP42	PtoPsbX1_5'UTR	2001	G/T	-
	PtoPsbX1_SNP43	PtoPsbX1_upstream	2048	G/T	-
	PtoPsbX1_SNP44	PtoPsbX1_upstream	2074	G/A	-
	PtoPsbX1_SNP45	PtoPsbX1_upstream	2226	A/T	-
	PtoPsbX1_SNP46	PtoPsbX1_upstream	2235	A/T	-
	PtoPsbX1_SNP47	PtoPsbX1_upstream	2375	C/T	-
	PtoPsbX1_SNP48	PtoPsbX1_upstream	2612	A/C	-
	PtoPsbX1_SNP49	PtoPsbX1_upstream	2642	C/G	-
	PtoPsbX1_SNP50	PtoPsbX1_upstream	2673	T/A	-
	PtoPsbX1_SNP51	PtoPsbX1_upstream	2689	C/G	-
	PtoPsbX1_SNP52	PtoPsbX1_upstream	2778	A/G	-
	PtoPsbX1_SNP53	PtoPsbX1_upstream	2794	A/C	-
	PtoPsbX1_SNP54	PtoPsbX1_upstream	2804	A/T	-
	PtoPsbX1_SNP55	PtoPsbX1_upstream	2991	G/C	-
	PtoPsbX1_SNP56	PtoPsbX1_upstream	3029	A/C	-
	PtoPsbX1_SNP57	PtoPsbX1_upstream	3053	T/A	-
	PtoPsbX1_SNP58	PtoPsbX1_upstream	3061	C/A	-
	PtoPsbX1_SNP59	PtoPsbX1_upstream	3063	C/T	-
	PtoPsbX1_SNP60	PtoPsbX1_upstream	3073	A/T	-
	PtoPsbX1_SNP61	PtoPsbX1_upstream	3162	G/A	-
	PtoPsbX1_SNP62	PtoPsbX1_upstream	3321	C/A	-
	PtoPsbX1_SNP63	PtoPsbX1_upstream	3551	C/T	-
	PtoPsbX1_SNP64	PtoPsbX1_upstream	3557	T/C	-
	PtoPsbX1_SNP65	PtoPsbX1_upstream	3567	C/T	-
	PtoPsbX1_SNP66	PtoPsbX1_upstream	3569	G/A	-
	PtoPsbX1_SNP67	PtoPsbX1_upstream	3571	C/T	-
	PtoPsbX1_SNP68	PtoPsbX1_upstream	3586	T/C	-
	PtoPsbX1_SNP69	PtoPsbX1_upstream	3609	A/G	-
	PtoPsbX1_SNP70	PtoPsbX1_upstream	3615	T/C	-
	PtoPsbX1_SNP71	PtoPsbX1_upstream	3637	G/T	-
	PtoPsbX1_SNP72	PtoPsbX1_upstream	3639	A/G	-
	PtoPsbX1_SNP73	PtoPsbX1_upstream	3662	G/A	-
	PtoPsbX1_SNP74	PtoPsbX1_upstream	3997	G/C	-
PtoPsbX2	PtoPsbX2_SNP1	PtoPsbX2_downstream	282	T/A	-
	PtoPsbX2_SNP2	PtoPsbX2_3'UTR	622	C/T	-
	PtoPsbX2_SNP3	PtoPsbX2_3'UTR	636	G/T	-
	PtoPsbX2_SNP4	PtoPsbX2_Exon	711	G/T	synonymous
	PtoPsbX2_SNP5	PtoPsbX2_Exon	783	A/G	synonymous
	PtoPsbX2_SNP6	PtoPsbX2_Exon	789	G/A	synonymous
	PtoPsbX2_SNP7	PtoPsbX2_Exon	1056	C/T	synonymous
	PtoPsbX2_SNP8	PtoPsbX2_5'UTR	1092	C/A	-
	PtoPsbX2_SNP9	PtoPsbX2_5'UTR	1129	T/C	-
	PtoPsbX2_SNP10	PtoPsbX2_upstream	1486	A/T	-
	PtoPsbX2_SNP11	PtoPsbX2_upstream	1501	G/A	-
	PtoPsbX2_SNP12	PtoPsbX2_upstream	1781	T/C	-
	PtoPsbX2_SNP13	PtoPsbX2_upstream	1897	T/C	-
	PtoPsbX2_SNP14	PtoPsbX2_upstream	1910	C/T	-
	PtoPsbX2_SNP15	PtoPsbX2_upstream	1941	C/T	-
	PtoPsbX2_SNP16	PtoPsbX2_upstream	1983	A/G	-
	PtoPsbX2_SNP17	PtoPsbX2_upstream	2058	G/A	-
	PtoPsbX2_SNP18	PtoPsbX2_upstream	2192	T/C	-
	PtoPsbX2_SNP19	PtoPsbX2_upstream	2203	A/T	-
	PtoPsbX2_SNP20	PtoPsbX2_upstream	2616	T/C	-
	PtoPsbX2_SNP21	PtoPsbX2_upstream	2656	T/C	-
	PtoPsbX2_SNP22	PtoPsbX2_upstream	2819	G/C	-
	PtoPsbX2_SNP23	PtoPsbX2_upstream	3086	C/T	-
PtoPsbP2	PtoPsbP2_SNP1	PtoPsbP2_downstream	207	C/T	-
	PtoPsbP2_SNP2	PtoPsbP2_downstream	268	A/G	-
	PtoPsbP2_SNP3	PtoPsbP2_downstream	318	A/G	-
	PtoPsbP2_SNP4	PtoPsbP2_3'UTR	618	C/T	-
	PtoPsbP2_SNP5	PtoPsbP2_3'UTR	852	T/C	-
	PtoPsbP2_SNP6	PtoPsbP2_3'UTR	961	G/A	-
	PtoPsbP2_SNP7	PtoPsbP2_Intron9	1458	G/T	-
	PtoPsbP2_SNP8	PtoPsbP2_Intron8	1669	A/C	-
	PtoPsbP2_SNP9	PtoPsbP2_Intron7	1884	A/T	-
	PtoPsbP2_SNP10	PtoPsbP2_Exon7	1949	A/G	synonymous
	PtoPsbP2_SNP11	PtoPsbP2_Exon7	1962	G/C	non-synonymous(Thr/Ser)
	PtoPsbP2_SNP12	PtoPsbP2_Intron6	2052	C/A	-
	PtoPsbP2_SNP13	PtoPsbP2_Intron6	2159	G/T	-
	PtoPsbP2_SNP14	PtoPsbP2_Intron6	2255	A/G	-
	PtoPsbP2_SNP15	PtoPsbP2_Intron6	2258	C/G	-
	PtoPsbP2_SNP16	PtoPsbP2_Intron6	2311	A/T	-
	PtoPsbP2_SNP17	PtoPsbP2_Intron6	2328	C/G	-
	PtoPsbP2_SNP18	PtoPsbP2_Intron6	2363	A/C	-
	PtoPsbP2_SNP19	PtoPsbP2_Intron6	2401	A/C	-
	PtoPsbP2_SNP20	PtoPsbP2_Intron6	2478	A/G	-
	PtoPsbP2_SNP21	PtoPsbP2_Exon4	2895	A/G	synonymous
	PtoPsbP2_SNP22	PtoPsbP2_Intron3	2967	T/C	-
	PtoPsbP2_SNP23	PtoPsbP2_Intron3	3119	T/A	-
	PtoPsbP2_SNP24	PtoPsbP2_Intron3	3121	C/T	-
	PtoPsbP2_SNP25	PtoPsbP2_Intron3	3122	A/G	-
	PtoPsbP2_SNP26	PtoPsbP2_Intron3	3240	T/C	-
	PtoPsbP2_SNP27	PtoPsbP2_Intron3	3330	A/C	-
	PtoPsbP2_SNP28	PtoPsbP2_Intron2	3499	A/G	-
	PtoPsbP2_SNP29	PtoPsbP2_Intron2	3513	T/C	-
	PtoPsbP2_SNP30	PtoPsbP2_Intron2	3628	T/A	-
	PtoPsbP2_SNP31	PtoPsbP2_Exon2	3727	A/G	synonymous
	PtoPsbP2_SNP32	PtoPsbP2_Exon2	3766	A/G	synonymous
	PtoPsbP2_SNP33	PtoPsbP2_Intron1	3867	C/A	-
	PtoPsbP2_SNP34	PtoPsbP2_Intron1	3899	G/A	-
	PtoPsbP2_SNP35	PtoPsbP2_Exon1	3923	G/A	non-synonymous(Ser/Phe)
	PtoPsbP2_SNP36	PtoPsbP2_upstream	4053	T/C	-
	PtoPsbP2_SNP37	PtoPsbP2_upstream	4115	A/C	-
	PtoPsbP2_SNP38	PtoPsbP2_upstream	4131	A/C	-
	PtoPsbP2_SNP39	PtoPsbP2_upstream	4525	A/T	-
	PtoPsbP2_SNP40	PtoPsbP2_upstream	4529	A/T	-
	PtoPsbP2_SNP41	PtoPsbP2_upstream	4543	G/A	-
	PtoPsbP2_SNP42	PtoPsbP2_upstream	4555	G/A	-
	PtoPsbP2_SNP43	PtoPsbP2_upstream	4573	T/G	-
	PtoPsbP2_SNP44	PtoPsbP2_upstream	4578	C/G	-
	PtoPsbP2_SNP45	PtoPsbP2_upstream	4604	T/G	-
	PtoPsbP2_SNP46	PtoPsbP2_upstream	4746	A/G	-
	PtoPsbP2_SNP47	PtoPsbP2_upstream	4787	A/C	-
	PtoPsbP2_SNP48	PtoPsbP2_upstream	4860	G/C	-
	PtoPsbP2_SNP49	PtoPsbP2_upstream	4878	C/T	-
	PtoPsbP2_SNP50	PtoPsbP2_upstream	4921	T/C	-
	PtoPsbP2_SNP51	PtoPsbP2_upstream	4984	T/A	-
	PtoPsbP2_SNP52	PtoPsbP2_upstream	4985	T/A	-
	PtoPsbP2_SNP53	PtoPsbP2_upstream	5047	C/T	-
PtoPsbO1	PtoPsbO1_SNP1	PtoPsbO1_downstream	403	T/C	-
	PtoPsbO1_SNP2	PtoPsbO1_3'UTR	570	A/G	-
	PtoPsbO1_SNP3	PtoPsbO1_3'UTR	577	A/G	-
	PtoPsbO1_SNP4	PtoPsbO1_3'UTR	607	A/C	-
	PtoPsbO1_SNP5	PtoPsbO1_3'UTR	657	T/G	-
	PtoPsbO1_SNP6	PtoPsbO1_3'UTR	687	G/A	-
	PtoPsbO1_SNP7	PtoPsbO1_3'UTR	752	C/T	-
	PtoPsbO1_SNP8	PtoPsbO1_3'UTR	815	G/A	-
	PtoPsbO1_SNP9	PtoPsbO1_3'UTR	833	G/T	-
	PtoPsbO1_SNP10	PtoPsbO1_3'UTR	900	T/C	-
	PtoPsbO1_SNP11	PtoPsbO1_Exon2	1111	A/G	synonymous
	PtoPsbO1_SNP12	PtoPsbO1_Exon2	1174	T/C	synonymous
	PtoPsbO1_SNP13	PtoPsbO1_Exon2	1303	A/C	synonymous
	PtoPsbO1_SNP14	PtoPsbO1_Intron	1825	A/G	-
	PtoPsbO1_SNP15	PtoPsbO1_Intron	1835	T/A	-
	PtoPsbO1_SNP16	PtoPsbO1_Intron	1846	T/C	-
	PtoPsbO1_SNP17	PtoPsbO1_Intron	1851	T/A	-
	PtoPsbO1_SNP18	PtoPsbO1_Intron	1852	A/T	-
	PtoPsbO1_SNP19	PtoPsbO1_Intron	1877	A/G	-
	PtoPsbO1_SNP20	PtoPsbO1_Intron	1880	C/A	-
	PtoPsbO1_SNP21	PtoPsbO1_Intron	1958	A/C	-
	PtoPsbO1_SNP22	PtoPsbO1_Intron	2014	C/T	-
	PtoPsbO1_SNP23	PtoPsbO1_Intron	2043	A/G	-
	PtoPsbO1_SNP24	PtoPsbO1_Intron	2044	T/C	-
	PtoPsbO1_SNP25	PtoPsbO1_Intron	2122	G/T	-
	PtoPsbO1_SNP26	PtoPsbO1_Intron	2244	A/T	-
	PtoPsbO1_SNP27	PtoPsbO1_Intron	2260	A/T	-
	PtoPsbO1_SNP28	PtoPsbO1_Intron	2286	T/A	-
	PtoPsbO1_SNP29	PtoPsbO1_Intron	2347	C/A	-
	PtoPsbO1_SNP30	PtoPsbO1_Exon1	2637	C/T	non-synonymous(Ser/Asn)
	PtoPsbO1_SNP31	PtoPsbO1_upstream	3336	A/G	-
	PtoPsbO1_SNP32	PtoPsbO1_upstream	3341	T/C	-
	PtoPsbO1_SNP33	PtoPsbO1_upstream	3345	A/T	-
	PtoPsbO1_SNP34	PtoPsbO1_upstream	3399	A/C	-
	PtoPsbO1_SNP35	PtoPsbO1_upstream	3403	T/G	-
	PtoPsbO1_SNP36	PtoPsbO1_upstream	3445	C/T	-
	PtoPsbO1_SNP37	PtoPsbO1_upstream	3612	G/A	-
	PtoPsbO1_SNP38	PtoPsbO1_upstream	4128	A/G	-
	PtoPsbO1_SNP39	PtoPsbO1_upstream	4329	C/T	-
	PtoPsbO1_SNP40	PtoPsbO1_upstream	4334	G/A	-
L133351	L133351_SNP1	TCONS133351_up	269	T/C	-
	L133351_SNP2	TCONS133351_up	569	T/C	-
	L133351_SNP3	TCONS133351_up	1555	T/A	-
	L133351_SNP4	TCONS133351_up	1759	C/A	-
	L133351_SNP5	TCONS133351_body	2457	C/A	-
	L133351_SNP6	TCONS133351_body	2554	C/G	-
PtoPsaN	PtoPsaN_SNP1	PtoPsaN_downstream	2	C/A	-
	PtoPsaN_SNP2	PtoPsaN_downstream	52	T/C	-
	PtoPsaN_SNP3	PtoPsaN_downstream	122	A/G	-
	PtoPsaN_SNP4	PtoPsaN_downstream	205	A/G	-
	PtoPsaN_SNP5	PtoPsaN_downstream	208	G/T	-
	PtoPsaN_SNP6	PtoPsaN_downstream	210	C/T	-
	PtoPsaN_SNP7	PtoPsaN_downstream	211	A/T	-
	PtoPsaN_SNP8	PtoPsaN_downstream	265	C/A	-
	PtoPsaN_SNP9	PtoPsaN_downstream	421	C/G	-
	PtoPsaN_SNP10	PtoPsaN_downstream	472	G/A	-
	PtoPsaN_SNP11	PtoPsaN_downstream	487	A/G	-
	PtoPsaN_SNP12	PtoPsaN_3'UTR	505	G/T	-
	PtoPsaN_SNP13	PtoPsaN_3'UTR	534	G/T	-
	PtoPsaN_SNP14	PtoPsaN_Exon3	614	G/A	non-synonymous(Ala/Val)
	PtoPsaN_SNP15	PtoPsaN_Intron2	733	G/C	-
	PtoPsaN_SNP16	PtoPsaN_Intron2	758	A/G	-
	PtoPsaN_SNP17	PtoPsaN_Exon2	793	T/C	synonymous
	PtoPsaN_SNP18	PtoPsaN_Exon2	865	G/T	non-synonymous(Ala/Gly)
	PtoPsaN_SNP19	PtoPsaN_Exon2	868	T/C	synonymous
	PtoPsaN_SNP20	PtoPsaN_Exon2	878	T/C	non-synonymous(Lys/Arg)
	PtoPsaN_SNP21	PtoPsaN_Intron1	905	C/A	-
	PtoPsaN_SNP22	PtoPsaN_Intron1	930	A/C	-
	PtoPsaN_SNP23	PtoPsaN_5'UTR	1307	T/C	-
	PtoPsaN_SNP24	PtoPsaN_5'UTR	1330	C/T	-
	PtoPsaN_SNP25	PtoPsaN_5'UTR	1341	T/C	-
	PtoPsaN_SNP26	PtoPsaN_5'UTR	1359	G/T	-
	PtoPsaN_SNP27	PtoPsaN_5'UTR	1423	G/T	-
	PtoPsaN_SNP28	PtoPsaN_5'UTR	1449	G/A	-
	PtoPsaN_SNP29	PtoPsaN_upstream	1484	A/T	-
	PtoPsaN_SNP30	PtoPsaN_upstream	1542	A/T	-
	PtoPsaN_SNP31	PtoPsaN_upstream	1553	T/C	-
	PtoPsaN_SNP32	PtoPsaN_upstream	1559	A/T	-
	PtoPsaN_SNP33	PtoPsaN_upstream	1561	G/C	-
	PtoPsaN_SNP34	PtoPsaN_upstream	1568	C/T	-
	PtoPsaN_SNP35	PtoPsaN_upstream	1578	C/A	-
	PtoPsaN_SNP36	PtoPsaN_upstream	1593	A/T	-
	PtoPsaN_SNP37	PtoPsaN_upstream	1609	T/G	-
	PtoPsaN_SNP38	PtoPsaN_upstream	1619	T/G	-
	PtoPsaN_SNP39	PtoPsaN_upstream	1638	T/C	-
	PtoPsaN_SNP40	PtoPsaN_upstream	1642	C/T	-
	PtoPsaN_SNP41	PtoPsaN_upstream	1667	G/T	-
	PtoPsaN_SNP42	PtoPsaN_upstream	1776	A/C	-
	PtoPsaN_SNP43	PtoPsaN_upstream	1777	A/C	-
	PtoPsaN_SNP44	PtoPsaN_upstream	1811	T/C	-
	PtoPsaN_SNP45	PtoPsaN_upstream	1851	T/A	-
	PtoPsaN_SNP46	PtoPsaN_upstream	1925	A/C	-
	PtoPsaN_SNP47	PtoPsaN_upstream	2180	T/A	-
	PtoPsaN_SNP48	PtoPsaN_upstream	2182	T/C	-
	PtoPsaN_SNP49	PtoPsaN_upstream	2204	C/T	-
	PtoPsaN_SNP50	PtoPsaN_upstream	2225	A/G	-
	PtoPsaN_SNP51	PtoPsaN_upstream	2244	G/A	-
	PtoPsaN_SNP52	PtoPsaN_upstream	2266	A/C	-
	PtoPsaN_SNP53	PtoPsaN_upstream	2292	C/G	-
	PtoPsaN_SNP54	PtoPsaN_upstream	2394	G/A	-
	PtoPsaN_SNP55	PtoPsaN_upstream	2622	A/G	-
	PtoPsaN_SNP56	PtoPsaN_upstream	2667	C/T	-
	PtoPsaN_SNP57	PtoPsaN_upstream	3190	C/A	-
	PtoPsaN_SNP58	PtoPsaN_upstream	3269	G/C	-
L135760	L135760_SNP1	TCONS135760_down	4576	G/A	-
	L135760_SNP2	TCONS135760_down	4592	A/C	-
	L135760_SNP3	TCONS135760_down	4779	A/T	-
	L135760_SNP4	TCONS135760_down	4818	A/G	-
	L135760_SNP5	TCONS135760_down	4877	C/T	-
	L135760_SNP6	TCONS135760_down	4915	G/A	-
	L135760_SNP7	TCONS135760_down	4916	T/A	-
	L135760_SNP8	TCONS135760_down	5017	T/C	-
PtoPsaD2	PtoPsaD2_SNP1	PtoPsaD2_upstream	54	T/A	-
	PtoPsaD2_SNP2	PtoPsaD2_upstream	67	G/T	-
	PtoPsaD2_SNP3	PtoPsaD2_5'UTR	2015	T/C	-
	PtoPsaD2_SNP4	PtoPsaD2_5'UTR	2114	A/C	-
	PtoPsaD2_SNP5	PtoPsaD2_5'UTR	2124	T/A	-
	PtoPsaD2_SNP6	PtoPsaD2_Exon	2201	C/T	synonymous
	PtoPsaD2_SNP7	PtoPsaD2_Exon	2303	T/C	synonymous
	PtoPsaD2_SNP8	PtoPsaD2_Exon	2331	A/G	non-synonymous(Ser/Gly)
	PtoPsaD2_SNP9	PtoPsaD2_Exon	2353	T/C	non-synonymous(Val/Ala)
	PtoPsaD2_SNP10	PtoPsaD2_Exon	2370	A/G	non-synonymous(His/Arg)
	PtoPsaD2_SNP11	PtoPsaD2_Exon	2481	T/C	synonymous
	PtoPsaD2_SNP12	PtoPsaD2_Exon	2524	T/C	non-synonymous(Val/Ala)
	PtoPsaD2_SNP13	PtoPsaD2_3'UTR	2772	T/G	-
	PtoPsaD2_SNP14	PtoPsaD2_3'UTR	2779	A/T	-
	PtoPsaD2_SNP15	PtoPsaD2_downstream	3144	C/T	-
	PtoPsaD2_SNP16	PtoPsaD2_downstream	3205	T/A	-
	PtoPsaD2_SNP17	PtoPsaD2_downstream	3228	A/T	-
	PtoPsaD2_SNP18	PtoPsaD2_downstream	3236	C/A	-
	PtoPsaD2_SNP19	PtoPsaD2_downstream	3297	A/C	-
	PtoPsaD2_SNP20	PtoPsaD2_downstream	3321	A/G	-
	PtoPsaD2_SNP21	PtoPsaD2_downstream	3425	T/C	-
	PtoPsaD2_SNP22	PtoPsaD2_downstream	3428	T/C	-
	PtoPsaD2_SNP23	PtoPsaD2_downstream	3523	A/G	-
	PtoPsaD2_SNP24	PtoPsaD2_downstream	3574	G/T	-
	PtoPsaD2_SNP25	PtoPsaD2_downstream	3653	G/T	-
	PtoPsaD2_SNP26	PtoPsaD2_downstream	3691	T/C	-
	PtoPsaD2_SNP27	PtoPsaD2_downstream	3755	C/G	-
	PtoPsaD2_SNP28	PtoPsaD2_downstream	3789	G/A	-
	PtoPsaD2_SNP29	PtoPsaD2_downstream	3802	C/T	-
	PtoPsaD2_SNP30	PtoPsaD2_downstream	5018	G/C	-
	PtoPsaD2_SNP31	PtoPsaD2_downstream	5028	G/A	-
L145310	L145310_SNP1	L145310_up	7	G/A	-
	L145310_SNP2	L145310_up	22	G/C	-
	L145310_SNP3	L145310_up	52	T/C	-
	L145310_SNP4	L145310_up	68	G/A	-
	L145310_SNP5	L145310_up	89	T/C	-
	L145310_SNP6	L145310_up	141	G/A	-
	L145310_SNP7	L145310_up	153	A/T	-
	L145310_SNP8	L145310_up	156	C/T	-
	L145310_SNP9	L145310_up	186	A/T	-
	L145310_SNP10	L145310_up	262	C/T	-
	L145310_SNP11	L145310_up	267	T/C	-
	L145310_SNP12	L145310_up	303	G/A	-
	L145310_SNP13	L145310_up	305	C/T	-
	L145310_SNP14	L145310_up	312	A/G	-
	L145310_SNP15	L145310_up	354	C/A	-
	L145310_SNP16	L145310_up	359	A/T	-
	L145310_SNP17	L145310_up	444	A/G	-
	L145310_SNP18	L145310_up	1123	T/A	-
	L145310_SNP19	L145310_up	1610	G/A	-
	L145310_SNP20	L145310_up	1702	G/A	-
	L145310_SNP21	L145310_up	1728	C/T	-
	L145310_SNP22	L145310_up	1781	C/T	-
	L145310_SNP23	L145310_up	1826	A/G	-
	L145310_SNP24	L145310_up	1834	G/A	-
	L145310_SNP25	L145310_body	2196	C/T	-
	L145310_SNP26	L145310_body	2203	C/A	-
	L145310_SNP27	L145310_body	2276	G/C	-
	L145310_SNP28	L145310_body	2350	A/G	-
	L145310_SNP29	L145310_body	2658	T/A	-
	L145310_SNP30	L145310_body	2660	C/T	-
	L145310_SNP31	L145310_body	2754	G/A	-
	L145310_SNP32	L145310_body	2883	T/A	-
	L145310_SNP33	L145310_body	2900	A/G	-
	L145310_SNP34	L145310_down	3166	G/C	-
	L145310_SNP35	L145310_down	3171	C/T	-
	L145310_SNP36	L145310_down	3213	G/A	-
	L145310_SNP37	L145310_down	3326	G/A	-
	L145310_SNP38	L145310_down	3422	A/T	-
	L145310_SNP39	L145310_down	3441	A/T	-
	L145310_SNP40	L145310_down	3522	T/A	-
	L145310_SNP41	L145310_down	3561	A/G	-
	L145310_SNP42	L145310_down	3580	T/G	-
	L145310_SNP43	L145310_down	3618	A/G	-
	L145310_SNP44	L145310_down	3643	G/T	-
PtoPsbP1	PtoPsbP1_SNP1	PtoPsbP1_downstream	333	C/T	-
	PtoPsbP1_SNP2	PtoPsbP1_downstream	335	A/T	-
	PtoPsbP1_SNP3	PtoPsbP1_downstream	382	G/T	-
	PtoPsbP1_SNP4	PtoPsbP1_downstream	416	C/T	-
	PtoPsbP1_SNP5	PtoPsbP1_3'UTR	525	T/A	-
	PtoPsbP1_SNP6	PtoPsbP1_3'UTR	557	T/C	-
	PtoPsbP1_SNP7	PtoPsbP1_3'UTR	571	G/A	-
	PtoPsbP1_SNP8	PtoPsbP1_3'UTR	572	T/C	-
	PtoPsbP1_SNP9	PtoPsbP1_3'UTR	581	G/T	-
	PtoPsbP1_SNP10	PtoPsbP1_3'UTR	582	C/T	-
	PtoPsbP1_SNP11	PtoPsbP1_3'UTR	606	G/C	-
	PtoPsbP1_SNP12	PtoPsbP1_3'UTR	641	C/A	-
	PtoPsbP1_SNP13	PtoPsbP1_3'UTR	654	T/C	-
	PtoPsbP1_SNP14	PtoPsbP1_3'UTR	663	A/G	-
	PtoPsbP1_SNP15	PtoPsbP1_3'UTR	748	A/G	-
	PtoPsbP1_SNP16	PtoPsbP1_3'UTR	843	A/G	-
	PtoPsbP1_SNP17	PtoPsbP1_3'UTR	852	A/T	-
	PtoPsbP1_SNP18	PtoPsbP1_Exon	1025	A/G	synonymous
	PtoPsbP1_SNP19	PtoPsbP1_Exon	1046	C/T	synonymous
	PtoPsbP1_SNP20	PtoPsbP1_Exon	1049	C/T	synonymous
	PtoPsbP1_SNP21	PtoPsbP1_Exon	1253	T/C	synonymous
	PtoPsbP1_SNP22	PtoPsbP1_Exon	1360	C/A	non-synonymous(Ala/Ser)
	PtoPsbP1_SNP23	PtoPsbP1_Exon	1456	T/C	non-synonymous(Thr/Ala)
[truncated: 860 more rows]

## Sheet: Table S7
Table S7 Detailed information of the nucleotide polymorphisms within all candidate genes
Gene	Length (bp)	No. of polymorphic sites	Frequency (bp-1)	Nucleotide diversity
				π	θw
PtoPsaF	4292	145	29.6	0.04729	0.10827
PtoLhcB6.2	3825	119	32.1429	0.01621	0.08562
PtoSps1	7756	142	54.6197	0.05487	0.11065
PtoLhcb3	4217	24	175.708	0.12367	0.14513
PtoPsaG	3806	104	36.5962	0.0154	0.04618
PtoLhb1B1	3629	33	109.97	0.02483	0.08648
PtoLhcb2.2	4632	27	171.556	0.03095	0.10798
PtoPsaE2	4073	71	57.3662	0.06099	0.09721
PtoPsb28	4979	17	292.882	0.0837	0.14319
PtoLhcb6.1	4051	110	36.8273	0.03556	0.06261
PtoLhca2	4251	117	36.3333	0.05199	0.07201
PtoPsbQ2.1	4168	90	46.3111	0.04353	0.1045
PtoChlI1	4681	34	137.676	0.0044	0.00673
PtoPsbW	3549	52	68.25	0.06282	0.11674
PtoCAB1	3845	86	44.7093	0.01172	0.0401
PtoLhsb4.3	4138	40	103.45	0.03078	0.04702
PtoPsbX.1	4001	74	54.0676	0.0172	0.05861
PtoPsbX.2	3273	23	142.304	0.10746	0.18048
PtoPsbP.2	6048	53	114.113	0.05026	0.07767
PtoPsbO1	4898	40	122.45	0.06178	0.08299
PtoPsaN	3450	58	59.4828	0.03281	0.09667
PtoPsaD2	3527	31	113.774	0.01205	0.05711
PtoPsbP.1	3646	66	55.2424	0.0338	0.06237
PtoPsbY	3790	86	44.0698	0.01371	0.04521
PtoPsbQ2.2	3745	148	25.3041	0.05819	0.11649
PtoLhcB2.1	4225	15	281.667	0.06018	0.05927
PtoLhcA3	4190	69	60.7246	0.0573	0.13053
PtoLhcA4	6008	143	42.014	0.03993	0.0838
PtoPetA	3463	13	266.385	0.07763	0.07111
PtoLhcb4.2	3836	100	38.36	0.10102	0.12772
PtoMIR472b	1274	10	127.4	0.14641	0.06388
PtoMIR6421	1319	19	69.4211	0.02158	0.06902
PtoMIR6464	1318	27	48.8148	0.12217	0.14877
PtoMIR6466	1388	8	173.5	0.02812	0.02732
PtoMIR7835	1302	6	217	0.01208	0.07884
PtoMIR7841	1343	27	49.7407	0.0404	0.10053
L10593	9659	143	67.5455	0.05121	0.11816
L21417	3866	121	31.9504	0.03039	0.08047
L22741	9070	93	97.5269	0.02829	0.0848
L47609	3334	28	119.071	0.11431	0.14304
L50326	4363	27	161.593	0.0756	0.09197
L113156	4824	69	69.913	0.07047	0.0967
L133351	3264	6	544	0.09598	0.1061
L135760	4796	59	81.2881	0.02984	0.08962
L145310	3653	44	83.0227	0.03963	0.13253
L190130	3246	59	55.0169	0.02996	0.08368
L248574	4177	113	36.9646	0.0837	0.13734
L250812	3549	94	37.7553	0.04058	0.05839

## Sheet: Table S8
Table S8 Phenotypic variation of 24 photosynthesis-related traits in the association population of P. tomentosa
categories	traits	abbreviation	unit	minimum	maximum	mean	standard deviation	coefficient of variation
leaf size	leaf length	LL	cm	6.62	13.5967	9.65506	1.63611	0.169457
	leaf width	LW	cm	5.87	10.21	7.85598	0.926093	0.117884
	leaf area	LA	cm2	27.2967	79.67	47.7177	10.5075	0.2202
	ratio of leaf length to width	Aspect	-	0.927757	1.92779	1.23125	0.173197	0.140667
leaf mass	leaf drought mass of per area	LMA	mg/cm2	5.5529	10.0092	8.2096	1.02125	0.124397
	leaf fresh mass	LFM	g	0.433217	1.86572	1.02685	0.286762	0.279263
	leaf drought mass	LDM	g	0.165267	0.7441	0.396475	0.118608	0.299156
photosynthetic characterizes	transpiration rate	Trmmol	mmol H2O·m-2·s-1	0.425333	5.07778	2.64828	1.18485	0.447403
	net photosynthesis	Photo	μmol CO2·m-2·s-1	1.82556	22.7222	14.1014	5.30443	0.376164
	leaf internal CO2 concentration	Ci	μmol CO2·mol-1	6.4	288.333	171.48	71.6018	0.417552
	stomatal conductance	Cond	mol H2O·m-2·s-1	0.0113522	7.70163	0.22108	0.811251	3.66948
pigment content	the content of total chlorophyl	Chl	mg/g(leaf fresh weight)	0.0502227	1.36055	0.616928	0.337025	0.546296
	the content of chlorophyl a	Chla	mg/g(leaf fresh weight)	0.0337318	0.98917	0.445913	0.240178	0.53862
	the content of chlorophyl b	Chlb	mg/g(leaf fresh weight)	0.00406458	0.801288	0.184965	0.12084	0.653314
	the content of carotene	Car	mg/g(leaf fresh weight)	0.000387812	0.0887506	0.0147062	0.0150416	1.02281
enzyme activity	Ribulose bisphosphate carboxylase oxygenase	Rubisco	μmol/min/g	0.0231161	7.37185	1.21789	1.38836	1.13997
	rubisco activase	RCA	U/mg	0.633702	164.035	12.4263	26.4521	2.12873
	sedoheptulose-1,7-bisphosphatase	SBP	IU/μg	0.634179	177.349	9.9372	25.3466	2.55067
	transketolase	TKT	U/L/g	31.3297	1306.79	228.109	158.406	0.694431
	fructose-1,6-bisphosphate aldolase	FDA	nmol/min/g	22.2934	179.419	62.9119	34.3017	0.545234
	ferredoxin	FDX	ng/mg	1.11467	12.4581	3.42553	1.96467	0.573537
	leaf type ferredoxin NADP+ oxidoreductase	LFNR	IU/L/g	65.5389	234.426	113.088	31.9773	0.282766
	ribulose-5-phosphoe-kinase	Ru5PK	IU/ug	0.306688	4.28668	1.18092	0.715997	0.606303
	fructose 1,6-bisphosphatase	FBP	nmol/min/g	6.75241	106.538	33.5112	21.0242	0.627379

## Sheet: Table S9
Table S9 Phenotypic correlations for 24 photosynthesis-related traits in the association population of P. tomentosa
		LL	LW	LA	Aspect	LMA	LFM	LDM	Trmmol	Photo	Ci	Cond	Chl	Chla	Chlb	Car	Rubisco	RCA	SBP	TKT	FDA	FDX	LFNR	Ru5PK	FBP
LL	Pearson correlation coefficient	1	0.614367	0.727777	0.722813	0.110096	0.636899	0.61035	0.275315	0.45516	0.437821	0.444705	-0.0723151	-0.083232	0.0708392	0.116179	-0.0109412	-0.0093315	-0.170743	0.198675	-0.173295	-0.0671021	0.0961264	0.093404	0.0338204
	P_value (2-tailed)		4.00812e-10	4.42711e-15	1.20954e-14	0.315834	5.66073e-11	5.59103e-10	0.0107667	1.20538e-05	2.78566e-05	2.2548e-05	0.523824	0.462944	0.53501	0.338178	0.921315	0.932452	0.122757	0.0967223	0.134376	0.546683	0.390291	0.406886	0.75863
LW	Pearson correlation coefficient	0.614367	1	0.947482	-0.0146898	0.455133	0.915769	0.910533	0.352905	0.459955	0.363963	0.443232	-0.0636426	-0.0792364	-0.0148757	-0.0492298	-0.135155	-0.0445233	-0.118637	0.200925	-0.0781575	-0.0991105	0.0820723	0.0401024	-0.0321402
	P_value (2-tailed)	4.00812e-10		2.33187e-42	0.895136	1.20701e-05	1.26654e-34	1.38872e-33	0.000923925	9.48358e-06	0.000616789	2.4178e-05	0.574902	0.484766	0.896473	0.685687	0.220278	0.685766	0.28542	0.0929274	0.502159	0.372691	0.463543	0.722249	0.770282
LA	Pearson correlation coefficient	0.727777	0.947482	1	0.156515	0.399826	0.939174	0.922105	0.343795	0.438381	0.37132	0.461478	-0.128638	-0.144217	-0.0448326	-0.0653	-0.0837515	-0.027972	-0.128233	0.232739	-0.068743	-0.118547	0.0720016	0.0535565	-0.00833936
	P_value (2-tailed)	4.42711e-15	2.33187e-42		0.160256	0.000164561	8.13398e-40	1.46158e-35	0.00136517	3.03561e-05	0.000506282	1.12836e-05	0.258544	0.204784	0.696718	0.591215	0.451591	0.800596	0.250919	0.0525149	0.557858	0.288803	0.522971	0.637053	0.939986
Aspect	Pearson correlation coefficient	0.722813	-0.0146898	0.156515	1	-0.218316	0.0593626	0.035163	0.0139516	0.150119	0.204764	0.166237	0.0496781	0.0516266	0.126102	0.261078	0.115786	0.0506694	-0.0617875	0.0493286	-0.155867	-0.0988066	0.0721491	0.0097981	0.117397
	P_value (2-tailed)	1.20954e-14	0.895136	0.160256		0.0473921	0.593973	0.752314	0.900378	0.175547	0.0633212	0.135532	0.665794	0.653509	0.274477	0.0315209	0.300258	0.649173	0.583714	0.687306	0.184803	0.380167	0.52478	0.931704	0.290524
LMA	Pearson correlation coefficient	0.110096	0.455133	0.399826	-0.218316	1	0.583041	0.720001	0.410738	0.449051	0.268368	0.423018	-0.322422	-0.329994	-0.28701	-0.0696392	0.0481345	-0.128997	-0.175746	-0.107944	-0.0833115	0.0371094	-0.0263702	0.0179264	0.0575517
	P_value (2-tailed)	0.315834	1.20701e-05	0.000164561	0.0473921		4.77278e-09	8.13856e-15	9.44074e-05	1.62769e-05	0.0130159	6.10172e-05	0.00353684	0.002796	0.0103313	0.566747	0.663706	0.239354	0.112007	0.370235	0.474299	0.739081	0.814079	0.873793	0.600851
LFM	Pearson correlation coefficient	0.636899	0.915769	0.939174	0.0593626	0.583041	1	0.956791	0.316184	0.455211	0.359386	0.449526	-0.178837	-0.1915	-0.117794	-0.0483637	-0.0597468	-0.0534086	-0.141837	0.127905	-0.0995043	-0.0631514	0.043005	0.0628361	0.0174012
	P_value (2-tailed)	5.66073e-11	1.26654e-34	8.13398e-40	0.593973	4.77278e-09		2.72352e-46	0.00319902	1.20231e-05	0.000730354	1.79043e-05	0.112463	0.088819	0.301188	0.690935	0.589289	0.627351	0.200869	0.287786	0.392437	0.570593	0.701255	0.577332	0.874404
LDM	Pearson correlation coefficient	0.61035	0.910533	0.922105	0.035163	0.720001	0.956791	1	0.418175	0.521429	0.393377	0.513911	-0.219122	-0.23336	-0.138706	-0.0858807	-0.05462	-0.072224	-0.155702	0.106668	-0.112878	-0.0687769	0.0357036	0.0476789	0.00953561
	P_value (2-tailed)	5.59103e-10	1.38872e-33	1.46158e-35	0.752314	8.13856e-15	2.72352e-46		6.82223e-05	3.10713e-07	0.000195785	5.73986e-07	0.0508378	0.0372291	0.222807	0.479629	0.621682	0.511263	0.159847	0.375956	0.331625	0.536696	0.750145	0.672528	0.930978
Trmmol	Pearson correlation coefficient	0.275315	0.352905	0.343795	0.0139516	0.410738	0.316184	0.418175	1	0.807771	0.811902	0.853727	-0.180292	-0.197626	0.00142363	0.00940369	0.0190486	0.104512	-0.0309015	0.0239717	0.239763	-0.298585	-0.00110638	-0.0946347	0.0928541
	P_value (2-tailed)	0.0107667	0.000923925	0.00136517	0.900378	9.44074e-05	0.00319902	6.82223e-05		3.28808e-21	1.43193e-21	1.58562e-25	0.109521	0.0788874	0.990065	0.938415	0.863451	0.341148	0.781532	0.842707	0.0369701	0.0061098	0.992129	0.400705	0.397985
Photo	Pearson correlation coefficient	0.45516	0.459955	0.438381	0.150119	0.449051	0.455211	0.521429	0.807771	1	0.782378	0.932163	-0.0621803	-0.0802066	0.0713597	0.0591904	0.0270996	-0.0849205	-0.181198	0.136428	0.0316701	-0.21326	0.176982	0.0432153	0.146546
	P_value (2-tailed)	1.20538e-05	9.48358e-06	3.03561e-05	0.175547	1.62769e-05	1.20231e-05	3.10713e-07	3.28808e-21		3.62481e-19	8.01251e-39	0.583736	0.479418	0.532006	0.626448	0.806692	0.43968	0.101138	0.256598	0.785941	0.0528971	0.111695	0.701667	0.180792
Ci	Pearson correlation coefficient	0.437821	0.363963	0.37132	0.204764	0.268368	0.359386	0.393377	0.811902	0.782378	1	0.865889	-0.0890216	-0.112384	0.0567382	0.100533	0.014154	0.121248	-0.00244091	0.128225	0.157191	-0.272642	0.0896886	0.00199187	0.189265
	P_value (2-tailed)	2.78566e-05	0.000616789	0.000506282	0.0633212	0.0130159	0.000730354	0.000195785	1.43193e-21	3.62481e-19		5.37073e-27	0.432299	0.320945	0.619427	0.40763	0.898318	0.268993	0.982527	0.286573	0.175069	0.0126437	0.42295	0.98592	0.0827733
Cond	Pearson correlation coefficient	0.444705	0.443232	0.461478	0.166237	0.423018	0.449526	0.513911	0.853727	0.932163	0.865889	1	-0.128308	-0.155661	0.0165205	0.0226836	0.0200963	0.014078	-0.105929	0.147861	0.0923651	-0.257379	0.15782	0.00629987	0.162827
	P_value (2-tailed)	2.2548e-05	2.4178e-05	1.12836e-05	0.135532	6.10172e-05	1.79043e-05	5.73986e-07	1.58562e-25	8.01251e-39	5.37073e-27		0.259781	0.170731	0.885848	0.853225	0.856895	0.898861	0.343554	0.218486	0.430605	0.0195766	0.159387	0.955771	0.138907
Chl	Pearson correlation coefficient	-0.0723151	-0.0636426	-0.128638	0.0496781	-0.322422	-0.178837	-0.219122	-0.180292	-0.0621803	-0.0890216	-0.128308	1	0.994409	0.885913	0.0735466	0.138177	-0.163066	0.0643452	0.23477	-0.0473758	-0.15495	-0.0349618	-0.0374218	0.00344423
	P_value (2-tailed)	0.523824	0.574902	0.258544	0.665794	0.00353684	0.112463	0.0508378	0.109521	0.583736	0.432299	0.259781		6.33592e-78	2.08727e-27	0.560408	0.224593	0.14839	0.575693	0.0577686	0.694814	0.175551	0.762757	0.748255	0.975811
Chla	Pearson correlation coefficient	-0.083232	-0.0792364	-0.144217	0.0516266	-0.329994	-0.1915	-0.23336	-0.197626	-0.0802066	-0.112384	-0.155661	0.994409	1	0.855855	0.0812581	0.177179	-0.157718	0.0823108	0.226702	-0.0481326	-0.15193	-0.0461383	-0.055245	0.0117622
	P_value (2-tailed)	0.462944	0.484766	0.204784	0.653509	0.002796	0.088819	0.0372291	0.0788874	0.479418	0.320945	0.170731	6.33592e-78		9.45543e-24	0.519914	0.118267	0.162345	0.473726	0.0671817	0.690184	0.184221	0.690297	0.635503	0.917525
Chlb	Pearson correlation coefficient	0.0708392	-0.0148757	-0.0448326	0.126102	-0.28701	-0.117794	-0.138706	0.00142363	0.0713597	0.0567382	0.0165205	0.885913	0.855855	1	0.0927185	0.0245844	-0.112818	-0.000332909	0.244609	-0.151728	-0.236763	0.011258	0.0545996	-0.0345763
	P_value (2-tailed)	0.53501	0.896473	0.696718	0.274477	0.0103313	0.301188	0.222807	0.990065	0.532006	0.619427	0.885848	2.08727e-27	9.45543e-24		0.466185	0.83082	0.322207	0.997707	0.0495553	0.20989	0.0381553	0.923107	0.641751	0.762261
Car	Pearson correlation coefficient	0.116179	-0.0492298	-0.0653	0.261078	-0.0696392	-0.0483637	-0.0858807	0.00940369	0.0591904	0.100533	0.0226836	0.0735466	0.0812581	0.0927185	1	-0.12192	0.0562294	0.0254674	0.0846106	0.122585	-0.11238	0.00559053	-0.115401	0.118691
	P_value (2-tailed)	0.338178	0.685687	0.591215	0.0315209	0.566747	0.690935	0.479629	0.938415	0.626448	0.40763	0.853225	0.560408	0.519914	0.466185		0.318295	0.643834	0.836674	0.524031	0.330646	0.361547	0.964187	0.341448	0.327767
Rubisco	Pearson correlation coefficient	-0.0109412	-0.135155	-0.0837515	0.115786	0.0481345	-0.0597468	-0.05462	0.0190486	0.0270996	0.014154	0.0200963	0.138177	0.177179	0.0245844	-0.12192	1	0.0918108	0.170898	0.0685136	0.10471	-0.0264279	-0.179198	0.0219008	0.0186708
	P_value (2-tailed)	0.921315	0.220278	0.451591	0.300258	0.663706	0.589289	0.621682	0.863451	0.806692	0.898318	0.856895	0.224593	0.118267	0.83082	0.318295		0.406195	0.124757	0.573049	0.3713	0.813679	0.109444	0.847094	0.866134
RCA	Pearson correlation coefficient	-0.0093315	-0.0445233	-0.027972	0.0506694	-0.128997	-0.0534086	-0.072224	0.104512	-0.0849205	0.121248	0.014078	-0.163066	-0.157718	-0.112818	0.0562294	0.0918108	1	0.818542	-0.02258	0.14415	-0.163635	-0.0177109	-0.0559654	0.171065
	P_value (2-tailed)	0.932452	0.685766	0.800596	0.649173	0.239354	0.627351	0.511263	0.341148	0.43968	0.268993	0.898861	0.14839	0.162345	0.322207	0.643834	0.406195		3.38842e-21	0.851732	0.21411	0.139364	0.874512	0.619718	0.1175
SBP	Pearson correlation coefficient	-0.170743	-0.118637	-0.128233	-0.0617875	-0.175746	-0.141837	-0.155702	-0.0309015	-0.181198	-0.00244091	-0.105929	0.0643452	0.0823108	-0.000332909	0.0254674	0.170898	0.818542	1	0.00637316	0.166249	-0.0505405	-0.0958021	-0.0709814	0.0910659
	P_value (2-tailed)	0.122757	0.28542	0.250919	0.583714	0.112007	0.200869	0.159847	0.781532	0.101138	0.982527	0.343554	0.575693	0.473726	0.997707	0.836674	0.124757	3.38842e-21		0.95824	0.156878	0.654095	0.397921	0.534188	0.412917
TKT	Pearson correlation coefficient	0.198675	0.200925	0.232739	0.0493286	-0.107944	0.127905	0.106668	0.0239717	0.136428	0.128225	0.147861	0.23477	0.226702	0.244609	0.0846106	0.0685136	-0.02258	0.00637316	1	-0.128139	-0.0493537	0.368642	0.107717	0.106972
	P_value (2-tailed)	0.0967223	0.0929274	0.0525149	0.687306	0.370235	0.287786	0.375956	0.842707	0.256598	0.286573	0.218486	0.0577686	0.0671817	0.0495553	0.524031	0.573049	0.851732	0.95824		0.320939	0.684937	0.0016887	0.385592	0.374586
FDA	Pearson correlation coefficient	-0.173295	-0.0781575	-0.068743	-0.155867	-0.0833115	-0.0995043	-0.112878	0.239763	0.0316701	0.157191	0.0923651	-0.0473758	-0.0481326	-0.151728	0.122585	0.10471	0.14415	0.166249	-0.128139	1	-0.207521	-0.185544	-0.252971	-0.0818868
	P_value (2-tailed)	0.134376	0.502159	0.557858	0.184803	0.474299	0.392437	0.331625	0.0369701	0.785941	0.175069	0.430605	0.694814	0.690184	0.20989	0.330646	0.3713	0.21411	0.156878	0.320939		0.0760398	0.113487	0.0308243	0.481916
FDX	Pearson correlation coefficient	-0.0671021	-0.0991105	-0.118547	-0.0988066	0.0371094	-0.0631514	-0.0687769	-0.298585	-0.21326	-0.272642	-0.257379	-0.15495	-0.15193	-0.236763	-0.11238	-0.0264279	-0.163635	-0.0505405	-0.0493537	-0.207521	1	0.0725787	0.247735	-0.255578
	P_value (2-tailed)	0.546683	0.372691	0.288803	0.380167	0.739081	0.570593	0.536696	0.0061098	0.0528971	0.0126437	0.0195766	0.175551	0.184221	0.0381553	0.361547	0.813679	0.139364	0.654095	0.684937	0.0760398		0.522308	0.0277181	0.0197014
LFNR	Pearson correlation coefficient	0.0961264	0.0820723	0.0720016	0.0721491	-0.0263702	0.043005	0.0357036	-0.00110638	0.176982	0.0896886	0.15782	-0.0349618	-0.0461383	0.011258	0.00559053	-0.179198	-0.0177109	-0.0958021	0.368642	-0.185544	0.0725787	1	-0.0540879	0.300405
	P_value (2-tailed)	0.390291	0.463543	0.522971	0.52478	0.814079	0.701255	0.750145	0.992129	0.111695	0.42295	0.159387	0.762757	0.690297	0.923107	0.964187	0.109444	0.874512	0.397921	0.0016887	0.113487	0.522308		0.638124	0.00610356
Ru5PK	Pearson correlation coefficient	0.093404	0.0401024	0.0535565	0.0097981	0.0179264	0.0628361	0.0476789	-0.0946347	0.0432153	0.00199187	0.00629987	-0.0374218	-0.055245	0.0545996	-0.115401	0.0219008	-0.0559654	-0.0709814	0.107717	-0.252971	0.247735	-0.0540879	1	-0.0449112
	P_value (2-tailed)	0.406886	0.722249	0.637053	0.931704	0.873793	0.577332	0.672528	0.400705	0.701667	0.98592	0.955771	0.748255	0.635503	0.641751	0.341448	0.847094	0.619718	0.534188	0.385592	0.0308243	0.0277181	0.638124		0.690542
FBP	Pearson correlation coefficient	0.0338204	-0.0321402	-0.00833936	0.117397	0.0575517	0.0174012	0.00953561	0.0928541	0.146546	0.189265	0.162827	0.00344423	0.0117622	-0.0345763	0.118691	0.0186708	0.171065	0.0910659	0.106972	-0.0818868	-0.255578	0.300405	-0.0449112	1
	P_value (2-tailed)	0.75863	0.770282	0.939986	0.290524	0.600851	0.874404	0.930978	0.397985	0.180792	0.0827733	0.138907	0.975811	0.917525	0.762261	0.327767	0.866134	0.1175	0.412917	0.374586	0.481916	0.0197014	0.00610356	0.690542

## Sheet: Table S10
Table S10 Detailed information of the significant SNPs within candidate genes associated with photosynthesis-related traits in the association population of P. tomentosa
Trait	SNP	allele	P_value	q value	add_effect	dom_effect	MarkerR2
Aspect	PtoMIR7841_SNP24	T/A	3.52035e-05	0.0490566	-0.0782206	-	0.115361
LA	PtoPsbX.1_SNP34	C/G	0.000174723	0.0496497	-	-0.954938	0.0165509
LW	L21417_SNP43	C/T	5.95228e-05	0.0117163	-0.206961	-	0.121741
LW	L250812_SNP55	A/T	6.11182e-05	0.0117163	-1.26928	-	0.157123
LW	L248574_SNP64	T/G	6.27183e-05	0.0117163	0.89404	-1.69202	0.152748
LW	PtoMIR6464_SNP9	C/G	6.8487e-05	0.0117163	-0.208474	-0.166701	0.0736522
LW	PtoMIR6464_SNP2	A/G	6.94709e-05	0.0117163	-0.356222	-0.444519	0.218147
LW	L250812_SNP56	T/A	7.79687e-05	0.0117163	-0.596112	-	0.017223
LW	PtoLhcb2.2_SNP9	T/A	8.44586e-05	0.0117163	-0.575451	-	0.184081
LW	PtoLhcb4.2_SNP27	T/A	9.13387e-05	0.0117163	0.811828	-0.817128	0.124634
LW	PtoMIR7841_SNP27	G/A	9.22106e-05	0.0117163	-0.0915807	-	0.0310645
LW	PtoPsaG_SNP100	T/C	9.25675e-05	0.0117163	-0.411544	-	0.0335096
LW	PtoPsaG_SNP85	C/A	9.3413e-05	0.0117163	-0.565792	-	0.216593
LW	PtoLhcb4.2_SNP21	T/A	0.000723507	0.0498959	0.777451	-1.36279	0.141546
LW	PtoPsbX.1_SNP34	C/G	0.000727265	0.0498959	-0.0795584	0.222275	0.248086
LDM	PtoLhcb4.2_SNP27	T/A	3.91066e-05	0.0250961	0.136617	-	0.0162411
LDM	L248574_SNP71	C/T	4.36247e-05	0.0250961	-0.0596149	0.105378	0.156219
LDM	L248574_SNP64	T/G	7.46341e-05	0.0263049	-	-0.281864	0.160503
LDM	PtoMIR6464_SNP9	C/G	9.13712e-05	0.0263049	-	1.3311	0.181594
LDM	PtoMIR6464_SNP23	T/C	0.000570322	0.047072	-0.56976	-	0.159696
LDM	PtoPsbW_SNP22	G/A	0.000669676	0.047072	-0.0372692	-	0.0525679
LFM	L248574_SNP71	C/T	6.597e-05	0.0372835	-0.0426078	-	0.0847537
LFM	PtoLhcb4.2_SNP27	T/A	8.60997e-05	0.0372835	-0.418228	0.312508	0.124773
LFM	PtoMIR6464_SNP9	C/G	8.67989e-05	0.0372835	0.0445043	-	0.184686
LFM	PtoMIR6464_SNP23	T/C	0.000373332	0.0491112	-	-0.281864	0.160503
LMA	PtoLhcB6.2_SNP10	T/A	1.45849e-05	0.00809851	-	-0.463126	0.12224
LMA	PtoLhcA4_SNP117	T/A	3.10124e-05	0.00809851	-0.549944	-	0.0266637
LMA	L113156_SNP1	C/T	3.4797e-05	0.00809851	-	-0.0115766	0.00914483
LMA	PtoPsbP.1_SNP1	C/T	3.74178e-05	0.00809851	-	-1.14529	0.0569181
LMA	L22741_SNP82	A/C	3.81091e-05	0.00809851	-	-0.88933	0.164594
LMA	PtoPsbQ2.1_SNP3	T/A	4.34786e-05	0.00809851	0.516358	-0.482692	0.0621384
LMA	L21417_SNP76	G/T	4.63897e-05	0.00809851	0.263657	-	0.124878
LMA	PtoPsbX.1_SNP45	A/T	6.83779e-05	0.00809851	-	0.0471615	0.00958918
LMA	L113156_SNP11	A/C	6.88981e-05	0.00809851	-	-0.334914	0.0156899
LMA	PtoLhcA4_SNP139	C/T	7.40322e-05	0.00809851	-0.575451	-	0.184081
LMA	PtoLhca2_SNP96	T/C	7.85926e-05	0.00809851	-	0.56542	0.114025
LMA	PtoPsbP.1_SNP61	G/A	8.17667e-05	0.00809851	-	0.13432	0.206106
LMA	PtoPsbQ2.2_SNP138	A/C	8.19703e-05	0.00809851	-	-0.590067	0.0190081
LMA	PtoLhcb2.2_SNP18	T/C	8.64629e-05	0.00809851	-0.133078	-	0.0591505
LMA	PtoLhcB2.1_SNP14	A/G	9.2315e-05	0.00809851	-	-0.590067	0.0190081
LMA	L248574_SNP71	C/T	0.000185105	0.0135268	-	-0.086726	0.148101
LMA	PtoLhcb4.2_SNP54	T/A	0.000226587	0.0149379	-0.0701384	-0.0486826	0.0807798
LMA	L10593_SNP16	T/C	0.000267017	0.0167335	10.3076	-10.915	0.16491
LMA	L190130_SNP19	C/G	0.00030355	0.0181395	-	-0.334914	0.0156899
LMA	PtoPsaF_SNP49	G/A	0.000342226	0.0187547	0.943838	-	0.0440588
LMA	PtoMIR6466_SNP2	A/C	0.000636982	0.0210157	-0.508481	-	0.210612
LMA	PtoMIR6421_SNP12	A/C	0.000682157	0.0210157	-	-0.701101	0.0722381
Cond	PtoPsb28_SNP6	G/A	0.00062093	0.0499717	-0.206961	-	0.00936283
Photo	PtoPsbP.1_SNP43	G/C	0.000227108	0.0464854	-0.477813	-	0.103009
Trmmol	PtoPsb28_SNP6	G/A	0.000351999	0.0490281	0.0924104	-	0.0383192
Trmmol	PtoLhcb4.2_SNP13	A/T	0.000632196	0.0490281	-0.0225051	-0.053542	0.125755
Car	PtoPsbP.1_SNP5	T/A	8.87813e-05	0.0413287	-	0.0501037	0.0612894
Chl	PtoPsaG_SNP104	A/G	9.90066e-05	0.0430546	-	-0.88933	0.164594
Chl	L22741_SNP15	G/A	0.000225712	0.0430546	-	0.963193	0.00995066
Chl	PtoPsaF_SNP124	T/A	0.000234817	0.0430546	35.2615	-33.0592	0.0910089
Chl	L22741_SNP5	C/T	0.000274918	0.0430546	-	-0.0115766	0.116809
Chlb	PtoPsbX.1_SNP28	C/A	5.87439e-05	0.0232405	0.507447	-	0.200728
Chlb	PtoMIR6421_SNP15	G/C	6.997e-05	0.0232405	0.142056	-	0.184749
Chlb	PtoPsaF_SNP124	T/A	7.17178e-05	0.0232405	-0.0912201	-	0.00920015
Chlb	PtoLhb1B1_SNP14	T/C	7.3687e-05	0.0232405	-0.710365	-0.495855	0.0831514
Chlb	PtoPsaG_SNP34	T/C	7.84754e-05	0.0232405	-	0.13432	0.206106
Chlb	PtoLhcb6.1_SNP41	C/A	9.70764e-05	0.023956	0.63162	-	0.119764
Chlb	L10593_SNP8	T/G	0.000377807	0.0399354	-	-0.799641	0.17447
Chlb	L22741_SNP19	C/T	0.000469486	0.0486782	-	0.208218	0.0190762
FBP	PtoPsaE2_SNP7	A/C	3.07087e-05	0.0493315	-0.171131	-	0.00941842
LFNR	PtoSps1_SNP53	T/G	9.87072e-05	0.0762829	35.2615	-33.0592	0.0910089
RCA	PtoPsaF_SNP127	A/G	9.36812e-06	0.0172974	-	-0.730769	0.0198447
RCA	PtoPsbY_SNP82	A/T	2.70592e-05	0.0250138	-	-0.730769	0.143029
RCA	PtoPsbX.1_SNP35	A/T	8.42615e-05	0.0751874	-0.0790956	-	0.120497
Ru5PK	PtoCAB1_SNP18	A/G	6.44703e-05	0.415447	0.516358	-0.482692	0.146548
Ru5PK	PtoPsbX.1_SNP34	C/G	0.000173952	0.420836	-	-0.799641	0.147383

[truncated: 3 more sheets: Table S11, Table S12, Table S13]
